# Supplementary material for: Genomic convergence and network analysis approach to identify candidate genes in Alzheimer's disease
Source: BMC Genomics. 2014 Mar 15;15(1):199. doi: 10.1186/1471-2164-15-199 (PMC4028079; doi:10.1186/1471-2164-15-199)
Supplement: Supplementary file 1 — Additional file 1: AD GWA and GWE replication datasets. The file contains the list of 294 genes from AD GWA replication dataset (Boada et al.) and list of 182 genes from AD GWE replication dataset (Webster et al., GEO:GSE15222). (XLSX 56 KB) [file 12864_2013_7037_MOESM1_ESM.xlsx]

## Sheet: GWA replication dataset
Approved Symbol	GIN weighted Pval	Approved Name	HGNC ID	SNPid	Location
LRGUK	4.02631e-91	leucine-rich repeats and guanylate kinase domain containing	HGNC:21964	rs998303	7q33
HEATR3	3.78937e-11	HEAT repeat containing 3	HGNC:26087	rs9935650	16q12.1
RBFOX1	5.49e-09	RNA binding protein, fox-1 homolog (C. elegans) 1	HGNC:18222	rs9931775	16p13.3
FANCD2	3.01217e-08	Fanconi anemia, complementation group D2	HGNC:3585	rs9875081	3p25.3
ASIC2	6.56e-08	acid-sensing (proton-gated) ion channel 2	HGNC:99	rs9906088	17q11.2-q12
RUNX2	6.78956e-08	runt-related transcription factor 2	HGNC:10472	rs9885645	6p21
SPINT4	7.35328e-08	serine peptidase inhibitor, Kunitz type 4	HGNC:16130	rs6017667	20q13.12
KRT31	1.16799e-07	keratin 31	HGNC:6448	rs975251	17q21.2
GAB2	1.33004e-07	GRB2-associated binding protein 2	HGNC:14458	rs9651769	11q13.4-q13.5
L3MBTL2	2.18721e-07	l(3)mbt-like 2 (Drosophila)	HGNC:18594	rs9611519	22q13.31-q13.33
CNNM2	2.78046e-07	cyclin M2	HGNC:103	rs9633712	10q23-q24
TAF3	3.24108e-07	TAF3 RNA polymerase II, TATA box binding protein (TBP)-associated factor, 140kDa	HGNC:17303	rs975101	10p15.1
NARS2	4.38851e-07	asparaginyl-tRNA synthetase 2, mitochondrial (putative)	HGNC:26274	rs966456	11q14.1
DNAH6	4.5753e-07	dynein, axonemal, heavy chain 6	HGNC:2951	rs957786	2p11.2
ANKRD31	6.45141e-07	ankyrin repeat domain 31	HGNC:26853	rs6893216	5q13.3
MPP7	8.46002e-07	membrane protein, palmitoylated 7 (MAGUK p55 subfamily member 7)	HGNC:26542	rs9663596	10p12.1
RANGAP1	1.08991e-06	Ran GTPase activating protein 1	HGNC:9854	rs9611542	22q13
USP35	1.4041e-06	ubiquitin specific peptidase 35	HGNC:20061	rs901105	11q13.4
GCSAM	1.4336e-06	germinal center-associated, signaling and motility	HGNC:20253	rs7649379	3q13.13
COL19A1	1.51533e-06	collagen, type XIX, alpha 1	HGNC:2196	rs9454930	6q12-q13
FAM19A5	1.58946e-06	family with sequence similarity 19 (chemokine (C-C motif)-like), member A5	HGNC:21592	rs9628518	22q13.32
HSP90AA2	1.63815e-06	heat shock protein 90kDa alpha (cytosolic), class A member 2	HGNC:5256	rs2220672	11p14.2-p14.1
DLEU7	1.99e-06	deleted in lymphocytic leukemia, 7	HGNC:17567	rs9634836	13q14.3
RERE	2.08643e-06	arginine-glutamic acid dipeptide (RE) repeats	HGNC:9965	rs953043	1p36.23
FCRL1	2.20351e-06	Fc receptor-like 1	HGNC:18509	rs4971154	1q21-q22
MS4A6A	2.37156e-06	membrane-spanning 4-domains, subfamily A, member 6A	HGNC:13375	rs7926344	11q12.1
HCN4	2.41625e-06	hyperpolarization activated cyclic nucleotide-gated potassium channel 4	HGNC:16882	rs524457	15q24.1
KCTD16	2.55286e-06	potassium channel tetramerization domain containing 16	HGNC:29244	rs712171	5q32
CDH9	2.96e-06	cadherin 9, type 2 (T1-cadherin)	HGNC:1768	rs985538	5p14
KRTAP4-2	3.03822e-06	keratin associated protein 4-2	HGNC:18900	rs550804	17q21.2
DISC1	3.09971e-06	disrupted in schizophrenia 1	HGNC:2888	rs9725346	1q42.1
SIPA1L2	3.09971e-06	signal-induced proliferation-associated 1 like 2	HGNC:23800	rs9725346	1q42.2
KRT34	3.20348e-06	keratin 34	HGNC:6452	rs7406621	17q21.2
PVRL2	3.42426e-06	poliovirus receptor-related 2 (herpesvirus entry mediator B)	HGNC:9707	rs8105340	19q13.32
GCOM1	3.5278e-06	GRINL1A complex locus 1	HGNC:26424	rs744319	15q21.3
SUCLG1	3.75613e-06	succinate-CoA ligase, alpha subunit	HGNC:11449	rs2832	2p11.3
SRA1	3.83318e-06	steroid receptor RNA activator 1	HGNC:11281	rs801460	5q31
CERS3	3.88614e-06	ceramide synthase 3	HGNC:23752	rs8042778	15q26.3
IPO5	4.11e-06	importin 5	HGNC:6402	rs9556857	13q32.2
ERC2	4.20706e-06	ELKS/RAB6-interacting/CAST family member 2	HGNC:31922	rs749168	3p14.3
SLC24A4	4.28007e-06	solute carrier family 24 (sodium/potassium/calcium exchanger), member 4	HGNC:10978	rs9323877	14q32.12
SLCO1B1	4.47146e-06	solute carrier organic anion transporter family, member 1B1	HGNC:10959	rs4363657	12p12
PRKD3	4.5569e-06	protein kinase D3	HGNC:9408	rs2302650	2p21
SNAP25	4.6606e-06	synaptosomal-associated protein, 25kDa	HGNC:11132	rs362999	20p12-p11.2
MYO1D	4.75612e-06	myosin ID	HGNC:7598	rs8079280	17q11-q12
KRTAP9-1	4.804e-06	keratin associated protein 9-1	HGNC:18912	rs238824	17q21.2
SCARA3	4.82037e-06	scavenger receptor class A, member 3	HGNC:19000	rs894023	8p21
ANKIB1	4.9413e-06	ankyrin repeat and IBR domain containing 1	HGNC:22215	rs38793	7q21.3
IQCH	4.97665e-06	IQ motif containing H	HGNC:25721	rs7165905	15q23
CNTNAP2	5.01626e-06	contactin associated protein-like 2	HGNC:13830	rs886972	7q35
PDE6C	5.02744e-06	phosphodiesterase 6C, cGMP-specific, cone, alpha prime	HGNC:8787	rs7095788	10q24
CAMK1G	5.09825e-06	calcium/calmodulin-dependent protein kinase IG	HGNC:14585	rs2206107	1q32.2
MBNL1	5.10351e-06	muscleblind-like splicing regulator 1	HGNC:6923	rs6440796	3q25
S100A10	5.26683e-06	S100 calcium binding protein A10	HGNC:10487	rs7967546	1q21
TBC1D4	5.33262e-06	TBC1 domain family, member 4	HGNC:19165	rs8002811	13q22.2
FLRT2	5.33981e-06	fibronectin leucine rich transmembrane protein 2	HGNC:3761	rs8023166	14q24-q32
LRRTM4	5.3513e-06	leucine rich repeat transmembrane neuronal 4	HGNC:19411	rs969933	2p12
UHMK1	5.37429e-06	U2AF homology motif (UHM) kinase 1	HGNC:19683	rs464649	1q23.1
DCAF13	5.51615e-06	DDB1 and CUL4 associated factor 13	HGNC:24535	rs7845210	8q22.3
KRT33A	5.65447e-06	keratin 33A	HGNC:6450	rs16966703	17q21.2
PPARG	5.7343e-06	peroxisome proliferator-activated receptor gamma	HGNC:9236	rs7638903	3p25
ANKHD1	5.96578e-06	ankyrin repeat and KH domain containing 1	HGNC:24714	rs7712617	5q31.3
KCNMB2	6.33333e-06	potassium large conductance calcium-activated channel, subfamily M, beta member 2	HGNC:6286	rs6789905	3q26.32
CR1	6.67599e-06	complement component (3b/4b) receptor 1 (Knops blood group)	HGNC:2334	rs3818361	1q32
PSMD1	6.77041e-06	proteasome (prosome, macropain) 26S subunit, non-ATPase, 1	HGNC:9554	rs7604219	2q37.1
COL5A2	7.04057e-06	collagen, type V, alpha 2	HGNC:2210	rs7421040	2q14-q32
TET1	7.3844e-06	tet methylcytosine dioxygenase 1	HGNC:29484	rs7896856	10q21
TBC1D32	7.64845e-06	TBC1 domain family, member 32	HGNC:21485	rs4946563	6q22.31
RGPD4	7.71e-06	RANBP2-like and GRIP domain containing 4	HGNC:32417	rs9808421	2q12.3
CRTAC1	7.77394e-06	cartilage acidic protein 1	HGNC:14882	rs508001	10q22
PRELID2	7.86506e-06	PRELI domain containing 2	HGNC:28306	rs587224	5q32
CHRNA9	7.89092e-06	cholinergic receptor, nicotinic, alpha 9 (neuronal)	HGNC:14079	rs10022491	4p14
DUSP8	7.9204e-06	dual specificity phosphatase 8	HGNC:3074	rs4881743	11p15.5
SOCS5	8.0269e-06	suppressor of cytokine signaling 5	HGNC:16852	rs17773016	2p21
ADD2	8.14976e-06	adducin 2 (beta)	HGNC:244	rs7355252	2p13.3
SAMD4A	8.20682e-06	sterile alpha motif domain containing 4A	HGNC:23023	rs4901536	14q22.2
PICALM	8.9989e-06	phosphatidylinositol binding clathrin assembly protein	HGNC:15514	rs677909	11q14
NIPAL1	9.16123e-06	NIPA-like domain containing 1	HGNC:27194	rs6832503	4p12
FBP1	9.16595e-06	fructose-1,6-bisphosphatase 1	HGNC:3606	rs7028990	9q22.3
STOX1	9.2471e-06	storkhead box 1	HGNC:23508	rs17470673	10q22.1
RBFOX2	9.70554e-06	RNA binding protein, fox-1 homolog (C. elegans) 2	HGNC:9906	rs5756069	22q12-q13
SETBP1	1.0205e-05	SET binding protein 1	HGNC:15573	rs654269	18q21.1
CSMD1	1.06262e-05	CUB and Sushi multiple domains 1	HGNC:14026	rs2954606	8p23.2
MYO16	1.066e-05	myosin XVI	HGNC:29822	rs9301328	13q33.3
BICD2	1.08496e-05	bicaudal D homolog 2 (Drosophila)	HGNC:17208	rs10992461	9q22.32
HAND1	1.087e-05	heart and neural crest derivatives expressed 1	HGNC:4807	rs924581	5q33
PGM1	1.11415e-05	phosphoglucomutase 1	HGNC:8905	rs2749100	1p22.1
CDH4	1.128e-05	cadherin 4, type 1, R-cadherin (retinal)	HGNC:1763	rs882898	20q13.3
ANK2	1.15236e-05	ankyrin 2, neuronal	HGNC:493	rs313985	4q25-q26
JMJD1C	1.17968e-05	jumonji domain containing 1C	HGNC:12313	rs4379723	10q22.1
TOMM40	1.207e-05	translocase of outer mitochondrial membrane 40 homolog (yeast)	HGNC:18001	rs8106922	19q13
PTER	1.22415e-05	phosphotriesterase related	HGNC:9590	rs946515	10p12
FAM188A	1.22415e-05	family with sequence similarity 188, member A	HGNC:23578	rs946515	10p13
PTPRD	1.24066e-05	protein tyrosine phosphatase, receptor type, D	HGNC:9668	rs727756	9p24.1-p23
ANAPC10	1.25146e-05	anaphase promoting complex subunit 10	HGNC:24077	rs951252	4q31
RALGAPA2	1.26504e-05	Ral GTPase activating protein, alpha subunit 2 (catalytic)	HGNC:16207	rs4814975	20p11.23
TAS2R41	1.28027e-05	taste receptor, type 2, member 41	HGNC:18883	rs6949267	7q34
C1QTNF1	1.3487e-05	C1q and tumor necrosis factor related protein 1	HGNC:14324	rs11077410	17q25
TLR4	1.381e-05	toll-like receptor 4	HGNC:11850	rs7864330	9q33.1
FAM19A2	1.38225e-05	family with sequence similarity 19 (chemokine (C-C motif)-like), member A2	HGNC:21589	rs2198773	12q14.1
SFT2D2	1.47e-05	SFT2 domain containing 2	HGNC:25140	rs9659234	1q24.2
TRPC3	1.47e-05	transient receptor potential cation channel, subfamily C, member 3	HGNC:12335	rs970349	4q27
BRE	1.48556e-05	brain and reproductive organ-expressed (TNFRSF1A modulator)	HGNC:1106	rs3863	2p23
GDF10	1.555e-05	growth differentiation factor 10	HGNC:4215	rs762454	10q11.22
SPECC1	1.55938e-05	sperm antigen with calponin homology and coiled-coil domains 1	HGNC:30615	rs17686622	17p11.2
LRRN3	1.58345e-05	leucine rich repeat neuronal 3	HGNC:17200	rs214890	7q31.1
FSTL5	1.658e-05	follistatin-like 5	HGNC:21386	rs7442468	4q32.3
ABCA1	1.70042e-05	ATP-binding cassette, sub-family A (ABC1), member 1	HGNC:29	rs4149273	9q31
SNAPC1	1.72288e-05	small nuclear RNA activating complex, polypeptide 1, 43kDa	HGNC:11134	rs6573400	14q22
PLOD1	1.75476e-05	procollagen-lysine, 2-oxoglutarate 5-dioxygenase 1	HGNC:9081	rs926269	1p36.22
COX6B1	1.79e-05	cytochrome c oxidase subunit VIb polypeptide 1 (ubiquitous)	HGNC:2280	rs7254601	19q13.1
KCNIP4	1.80198e-05	Kv channel interacting protein 4	HGNC:30083	rs17555380	4p15.32
ZFHX4	1.82271e-05	zinc finger homeobox 4	HGNC:30939	rs16939339	8q21.11
JAKMIP2	1.83098e-05	janus kinase and microtubule interacting protein 2	HGNC:29067	rs17107192	5q32
CD86	1.85362e-05	CD86 molecule	HGNC:1705	rs2715261	3q21
NEGR1	1.86318e-05	neuronal growth regulator 1	HGNC:17302	rs17091316	1p31.1
ANKRD50	2.06e-05	ankyrin repeat domain 50	HGNC:29223	rs962939	4q28.1
VAV2	2.061e-05	vav 2 guanine nucleotide exchange factor	HGNC:12658	rs7023551	9q34.1
SGCD	2.125e-05	sarcoglycan, delta (35kDa dystrophin-associated glycoprotein)	HGNC:10807	rs6885454	5q33-q34
TXK	2.146e-05	TXK tyrosine kinase	HGNC:12434	rs6850108	4p12
PHB	2.22196e-05	prohibitin	HGNC:8912	rs16948071	17q21
INPP4B	2.23187e-05	inositol polyphosphate-4-phosphatase, type II, 105kDa	HGNC:6075	rs13107432	4q31.1
ZC3H7B	2.26418e-05	zinc finger CCCH-type containing 7B	HGNC:30869	rs2024566	22q13.2
CCDC102B	2.308e-05	coiled-coil domain containing 102B	HGNC:26295	rs6566386	18q22.1
UTRN	2.35161e-05	utrophin	HGNC:12635	rs2473130	6q24
ERC1	2.376e-05	ELKS/RAB6-interacting/CAST family member 1	HGNC:17072	rs6489283	12p13.3
SMOC2	2.376e-05	SPARC related modular calcium binding 2	HGNC:20323	rs6455530	6q27
TOX2	2.418e-05	TOX high mobility group box family member 2	HGNC:16095	rs6103516	20q13.12
PVR	2.45764e-05	poliovirus receptor	HGNC:9705	rs7255066	19q13.2
ETF1	2.59315e-05	eukaryotic translation termination factor 1	HGNC:3477	rs3849046	5q31.2
PRKCB	2.60619e-05	protein kinase C, beta	HGNC:9395	rs174827	16p12
MICAL3	2.63e-05	microtubule associated monooxygenase, calponin and LIM domain containing 3	HGNC:24694	rs9604802	22q11.21
AVPI1	2.64639e-05	arginine vasopressin-induced 1	HGNC:30898	rs10786364	10q24.2
MAGOHB	2.75997e-05	mago-nashi homolog B (Drosophila)	HGNC:25504	rs2011295	12p13.2
SEMA5A	2.80304e-05	sema domain, seven thrombospondin repeats (type 1 and type 1-like), transmembrane domain (TM) and short cytoplasmic domain, (semaphorin) 5A	HGNC:10736	rs10983	5p15.2
GRM7	2.8037e-05	glutamate receptor, metabotropic 7	HGNC:4599	rs17824890	3p26-p25
SLC25A32	2.91372e-05	solute carrier family 25 (mitochondrial folate carrier), member 32	HGNC:29683	rs1061196	8q22.3
TIAM1	2.937e-05	T-cell lymphoma invasion and metastasis 1	HGNC:11805	rs4816397	21q22.1
FAM155A	3.01365e-05	family with sequence similarity 155, member A	HGNC:33877	rs1417908	13q33.3
TMEM261	3.08591e-05	transmembrane protein 261	HGNC:30536	rs9299060	9p24.1
PPP1R37	3.14426e-05	protein phosphatase 1, regulatory subunit 37	HGNC:27607	rs1114831	19q13.32
SLC4A4	3.30801e-05	solute carrier family 4 (sodium bicarbonate cotransporter), member 4	HGNC:11030	rs1840086	4q13.3
ADAMTS9	3.39139e-05	ADAM metallopeptidase with thrombospondin type 1 motif, 9	HGNC:13202	rs853285	3p14.1
PRICKLE2	3.39139e-05	prickle homolog 2 (Drosophila)	HGNC:20340	rs853285	3p14.3
EDIL3	3.42591e-05	EGF-like repeats and discoidin I-like domains 3	HGNC:3173	rs11745906	5q14
SLC6A2	3.478e-05	solute carrier family 6 (neurotransmitter transporter), member 2	HGNC:11048	rs40147	16q12.2
SLCO4C1	3.52232e-05	solute carrier organic anion transporter family, member 4C1	HGNC:23612	rs881236	5q21
GLP2R	3.577e-05	glucagon-like peptide 2 receptor	HGNC:4325	rs3786122	17p13.3
EPHA7	3.68866e-05	EPH receptor A7	HGNC:3390	rs9294559	6q16.3
TRPV3	3.719e-05	transient receptor potential cation channel, subfamily V, member 3	HGNC:18084	rs365350	17p13.3
HLA-DQA1	3.80169e-05	major histocompatibility complex, class II, DQ alpha 1	HGNC:4942	rs660895	6p21.3
NOX5	3.863e-05	NADPH oxidase, EF-hand calcium binding domain 5	HGNC:14874	rs311905	15q22.31
CPPED1	3.98143e-05	calcineurin-like phosphoesterase domain containing 1	HGNC:25632	rs881667	16p13.12
SNX29	3.98143e-05	sorting nexin 29	HGNC:30542	rs881667	16p13.13-p13.12
RIMBP2	3.993e-05	RIMS binding protein 2	HGNC:30339	rs2895136	12q24.33
LRP1B	4.02232e-05	low density lipoprotein receptor-related protein 1B	HGNC:6693	rs16843815	2q21.2
ICOSLG	4.06958e-05	inducible T-cell co-stimulator ligand	HGNC:17087	rs7279626	21q22.3
ME1	4.12706e-05	malic enzyme 1, NADP(+)-dependent, cytosolic	HGNC:6983	rs500891	6q12
TMEM63C	4.33082e-05	transmembrane protein 63C	HGNC:23787	rs1876529	14q24.3
BTNL2	4.50318e-05	butyrophilin-like 2 (MHC class II associated)	HGNC:1142	rs3763312	6p21.3
CLEC14A	4.55754e-05	C-type lectin domain family 14, member A	HGNC:19832	rs8009779	14q21.1
ABTB2	4.688e-05	ankyrin repeat and BTB (POZ) domain containing 2	HGNC:23842	rs2473916	11p13
SAMD12	4.753e-05	sterile alpha motif domain containing 12	HGNC:31750	rs2451136	8q24.12
NKX6-1	5.06763e-05	NK6 homeobox 1	HGNC:7839	rs7690203	4q21.33
CR2	5.243e-05	complement component (3d/Epstein Barr virus) receptor 2	HGNC:2336	rs2182912	1q32
CSNK1G3	5.26942e-05	casein kinase 1, gamma 3	HGNC:2456	rs7703080	5q23
CEP120	5.26942e-05	centrosomal protein 120kDa	HGNC:26690	rs7703080	5q23.2
HEATR5B	5.31072e-05	HEAT repeat containing 5B	HGNC:29273	rs1008838	2p22.2
GNG7	5.401e-05	guanine nucleotide binding protein (G protein), gamma 7	HGNC:4410	rs2058459	19p13.3
DAB1	5.604e-05	Dab, reelin signal transducer, homolog 1 (Drosophila)	HGNC:2661	rs197605	1p32-p31
BCL3	5.60777e-05	B-cell CLL/lymphoma 3	HGNC:998	rs4803750	19q13.1-q13.2
SRGAP2C	5.67238e-05	SLIT-ROBO Rho GTPase activating protein 2C	HGNC:30584	rs7532615	1p11.2
DTWD2	5.72852e-05	DTW domain containing 2	HGNC:19334	rs7448017	5q23.1
TCERG1L	5.783e-05	transcription elongation regulator 1-like	HGNC:23533	rs1891802	10q26.3
TM9SF2	5.989e-05	transmembrane 9 superfamily member 2	HGNC:11865	rs17610481	13q32.2
HS3ST4	6.08133e-05	heparan sulfate (glucosamine) 3-O-sulfotransferase 4	HGNC:5200	rs7190703	16p11.2
NAV1	6.19949e-05	neuron navigator 1	HGNC:15989	rs12034680	1q32.3
BLNK	6.24e-05	B-cell linker	HGNC:14211	rs17111485	10q23.2-q23.33
TUBA3C	6.242e-05	tubulin, alpha 3c	HGNC:12408	rs17076891	13q12.11
PRKCH	6.28643e-05	protein kinase C, eta	HGNC:9403	rs1091331	14q23.1
CLPTM1	6.308e-05	cleft lip and palate associated transmembrane protein 1	HGNC:2087	rs16979595	19q13.3
LRFN5	6.31686e-05	leucine rich repeat and fibronectin type III domain containing 5	HGNC:20360	rs7151008	14q21.1
PTCHD4	6.369e-05	patched domain containing 4	HGNC:21345	rs16876765	6p12.3
DIRC3	6.428e-05	disrupted in renal carcinoma 3	HGNC:17805	rs16858122	2q35
GRIN2B	6.44645e-05	glutamate receptor, ionotropic, N-methyl D-aspartate 2B	HGNC:4586	rs10845858	12p12
BARD1	6.466e-05	BRCA1 associated RING domain 1	HGNC:952	rs16852600	2q34-q35
MCPH1	6.48004e-05	microcephalin 1	HGNC:6954	rs7002446	8p23.1
GADL1	6.5333e-05	glutamate decarboxylase-like 1	HGNC:27949	rs6788647	3p23-p22
TRIB2	6.8348e-05	tribbles pseudokinase 2	HGNC:30809	rs6432283	2p25.1
ANKRD9	7.02e-05	ankyrin repeat domain 9	HGNC:20096	rs942016	14q32.33
RCOR1	7.02e-05	REST corepressor 1	HGNC:17441	rs942016	14q32.33
FAM84A	7.381e-05	family with sequence similarity 84, member A	HGNC:20743	rs6432400	2p24.3
BMP2	7.40211e-05	bone morphogenetic protein 2	HGNC:1069	rs6055266	20p12
CD96	7.51289e-05	CD96 molecule	HGNC:16892	rs6784458	3p13-q13.2
PVRL3	7.51289e-05	poliovirus receptor-related 3	HGNC:17664	rs6784458	3q13
MT4	7.52613e-05	metallothionein 4	HGNC:18705	rs381706	16q13
HDDC2	7.5553e-05	HD domain containing 2	HGNC:21078	rs4897144	6q13-q24.3
SGCZ	7.60346e-05	sarcoglycan, zeta	HGNC:14075	rs7017462	8p22
TRAPPC6A	7.89e-05	trafficking protein particle complex 6A	HGNC:23069	rs12460041	19q13.32
BBOX1	7.95491e-05	butyrobetaine (gamma), 2-oxoglutarate dioxygenase (gamma-butyrobetaine hydroxylase) 1	HGNC:964	rs5004411	11p
CCDC34	7.95491e-05	coiled-coil domain containing 34	HGNC:25079	rs5004411	11p14.1
SLC1A3	8.09836e-05	solute carrier family 1 (glial high affinity glutamate transporter), member 3	HGNC:10941	rs4869488	5p13
CCDC6	8.204e-05	coiled-coil domain containing 6	HGNC:18782	rs1171826	10q21.2
CPA6	8.60065e-05	carboxypeptidase A6	HGNC:17245	rs6472340	8q12.3
PREX2	8.60065e-05	phosphatidylinositol-3,4,5-trisphosphate-dependent Rac exchange factor 2	HGNC:22950	rs6472340	8q13.1
PBLD	9.191e-05	phenazine biosynthesis-like protein domain containing	HGNC:23301	rs10762224	10q21.3
NKAIN2	9.284e-05	Na+/K+ transporting ATPase interacting 2	HGNC:16443	rs10499129	6q21
NDUFAF2	9.36389e-05	NADH dehydrogenase (ubiquinone) complex I, assembly factor 2	HGNC:28086	rs13183007	5q12.1
MYC	9.9312e-05	v-myc avian myelocytomatosis viral oncogene homolog	HGNC:7553	rs4733658	8q24
POU5F1B	9.9312e-05	POU class 5 homeobox 1B	HGNC:9223	rs4733658	8q24.21
ICT1	0.000103282	immature colon carcinoma transcript 1	HGNC:5359	rs11870474	17q25
MS4A4E	0.000106005	membrane-spanning 4-domains, subfamily A, member 4E	HGNC:14284	rs1562990	11q12.2
KHDRBS3	0.000108908	KH domain containing, RNA binding, signal transduction associated 3	HGNC:18117	rs4909376	8q24.23
SAMD5	0.000109857	sterile alpha motif domain containing 5	HGNC:21180	rs4085837	6q24.3
SASH1	0.000109857	SAM and SH3 domain containing 1	HGNC:19182	rs4085837	6q24.3
SRGAP2B	0.000109964	SLIT-ROBO Rho GTPase activating protein 2B	HGNC:35237	rs4844427	1q21.1
DNAJC11	0.000110126	DnaJ (Hsp40) homolog, subfamily C, member 11	HGNC:25570	rs427517	1p36.23
CAMTA1	0.000110126	calmodulin binding transcription activator 1	HGNC:18806	rs427517	1p36.31-p36.23
USP29	0.0001119	ubiquitin specific peptidase 29	HGNC:18563	rs892168	19q13.4
PDP1	0.000113054	pyruvate dehyrogenase phosphatase catalytic subunit 1	HGNC:9279	rs4521731	8q22.1
BICC1	0.000113653	bicaudal C homolog 1 (Drosophila)	HGNC:19351	rs3851235	10q21.3
DKK2	0.000115366	dickkopf WNT signaling pathway inhibitor 2	HGNC:2892	rs407198	4q25
HLA-DQA2	0.000118679	major histocompatibility complex, class II, DQ alpha 2	HGNC:4943	rs10484561	6p21.3
ASB7	0.0001248	ankyrin repeat and SOCS box containing 7	HGNC:17182	rs8029883	15q26.3
SND1	0.000128741	staphylococcal nuclease and tudor domain containing 1	HGNC:30646	rs322760	7q31.3
GJB5	0.000131276	gap junction protein, beta 5, 31.1kDa	HGNC:4287	rs2795630	1p34.3
NRIP1	0.000132479	nuclear receptor interacting protein 1	HGNC:8001	rs2823130	21q11.2
OR52H1	0.000141658	olfactory receptor, family 52, subfamily H, member 1	HGNC:15218	rs12278387	11p15.4
MS4A4A	0.00014589	membrane-spanning 4-domains, subfamily A, member 4A	HGNC:13371	rs11824734	11q12
DACH1	0.000152968	dachshund homolog 1 (Drosophila)	HGNC:2663	rs1998678	13q22
MZT1	0.000152968	mitotic spindle organizing protein 1	HGNC:33830	rs1998678	13q22.1
UNC5D	0.00015975	unc-5 homolog D (C. elegans)	HGNC:18634	rs1919355	8p12
BIN1	0.0001608	bridging integrator 1	HGNC:1052	rs7561528	2q14
CYP27C1	0.0001608	cytochrome P450, family 27, subfamily C, polypeptide 1	HGNC:33480	rs7561528	2q14.3
MAF	0.0001655	v-maf avian musculoaponeurotic fibrosarcoma oncogene homolog	HGNC:6776	rs1396702	16q22-q23
TENM2	0.000168544	teneurin transmembrane protein 2	HGNC:29943	rs17066996	5q35
CELF4	0.000174697	CUGBP, Elav-like family member 4	HGNC:14015	rs1789611	18q12
GCFC2	0.000188318	GC-rich sequence DNA-binding factor 2	HGNC:1317	rs17011786	2p12
TBX5	0.0001897	T-box 5	HGNC:11604	rs714253	12q24.1
RBM19	0.0001897	RNA binding motif protein 19	HGNC:29098	rs714253	12q24.21
HNRNPD	0.000199706	heterogeneous nuclear ribonucleoprotein D (AU-rich element RNA binding protein 1, 37kDa)	HGNC:5036	rs17005633	4q21
MEOX2	0.000202595	mesenchyme homeobox 2	HGNC:7014	rs1942647	7p22.1-p21.3
BCL6	0.000209095	B-cell CLL/lymphoma 6	HGNC:1001	rs13086642	3q27
ADCYAP1	0.0002101	adenylate cyclase activating polypeptide 1 (pituitary)	HGNC:241	rs690196	18p11
HS3ST3B1	0.000218855	heparan sulfate (glucosamine) 3-O-sulfotransferase 3B1	HGNC:5198	rs16949749	17p12
FAM76B	0.000230751	family with sequence similarity 76, member B	HGNC:28492	rs1255538	11q21
FBXO33	0.000231874	F-box protein 33	HGNC:19833	rs12897166	14q13.3
FAM60A	0.0002408	family with sequence similarity 60, member A	HGNC:30702	rs639449	12p11.21
BLOC1S3	0.0002506	biogenesis of lysosomal organelles complex-1, subunit 3	HGNC:20914	rs597668	19q13.32
EXOC3L2	0.0002506	exocyst complex component 3-like 2	HGNC:30162	rs597668	19q13.32
CLU	0.0002514	clusterin	HGNC:2095	rs569214	8p21-p12
METTL4	0.000260022	methyltransferase like 4	HGNC:24726	rs12607248	18p11.31
MMD	0.000261478	monocyte to macrophage differentiation-associated	HGNC:7153	rs1396215	17q
TMEM100	0.000261478	transmembrane protein 100	HGNC:25607	rs1396215	17q23.1
CDH7	0.000269909	cadherin 7, type 2	HGNC:1766	rs11151137	18q22.1
CRBN	0.000276476	cereblon	HGNC:30185	rs10510274	3p26.3
ROBO1	0.000282	roundabout, axon guidance receptor, homolog 1 (Drosophila)	HGNC:10249	rs4856351	3p12.3
PDX1	0.0002973	pancreatic and duodenal homeobox 1	HGNC:6107	rs4771176	13q12.1
GSX1	0.0002973	GS homeobox 1	HGNC:20374	rs4771176	13q12.2
CBLN4	0.000316146	cerebellin 4 precursor	HGNC:16231	rs10485803	20q13
SEL1L3	0.000332	sel-1 suppressor of lin-12-like 3 (C. elegans)	HGNC:29108	rs4328902	4p15.2
SEMA7A	0.000337	semaphorin 7A, GPI membrane anchor (John Milton Hagen blood group)	HGNC:10741	rs4243086	15q22.3-q23
CYP11A1	0.000337	cytochrome P450, family 11, subfamily A, polypeptide 1	HGNC:2590	rs4243086	15q23-q24
EDEM1	0.0003746	ER degradation enhancer, mannosidase alpha-like 1	HGNC:18967	rs342003	3p26.1
BMPER	0.00038	BMP binding endothelial regulator	HGNC:24154	rs318591	7p14.3
MICB	0.0004028	MHC class I polypeptide-related sequence B	HGNC:7091	rs2844502	6p21.3
LGSN	0.0004307	lengsin, lens protein with glutamine synthetase domain	HGNC:21016	rs2677027	6q12
TSPYL5	0.0004707	TSPY-like 5	HGNC:29367	rs2460241	8q22.1
RBM38	0.0004787	RNA binding motif protein 38	HGNC:15818	rs2426725	20q13.31
TMEM132B	0.0004982	transmembrane protein 132B	HGNC:29397	rs225556	12q24.31
GRIK3	0.0005295	glutamate receptor, ionotropic, kainate 3	HGNC:4581	rs215811	1p34.3
GPR12	0.0005502	G protein-coupled receptor 12	HGNC:4466	rs2039062	13q12
SPP2	0.0006049	secreted phosphoprotein 2, 24kDa	HGNC:11256	rs17485386	2q37.1
TASP1	0.000605	taspase, threonine aspartase, 1	HGNC:15859	rs17263187	20p12
ISM1	0.000605	isthmin 1, angiogenesis inhibitor	HGNC:16213	rs17263187	20p12.1
SORCS1	0.0006083	sortilin-related VPS10 domain containing receptor 1	HGNC:16697	rs17220686	10q23-q25
TWISTNB	0.0006213	TWIST neighbor	HGNC:18027	rs17141358	7p21.1
FERD3L	0.0006213	Fer3-like bHLH transcription factor	HGNC:16660	rs17141358	7p21.3
AKR1C4	0.0006239	aldo-keto reductase family 1, member C4	HGNC:387	rs17134654	10p15.1
KIAA0947	0.0006373	KIAA0947	HGNC:29154	rs16876639	5p15
NEDD9	0.0006376	neural precursor cell expressed, developmentally down-regulated 9	HGNC:7733	rs16871253	6p25-p24
SOX11	0.0006618	SRY (sex determining region Y)-box 11	HGNC:11191	rs1543260	2p25
GALNT14	0.0007832	UDP-N-acetyl-alpha-D-galactosamine:polypeptide N-acetylgalactosaminyltransferase 14 (GalNAc-T14)	HGNC:22946	rs12622868	2p23.2
ST6GAL2	0.0007832	ST6 beta-galactosamide alpha-2,6-sialyltranferase 2	HGNC:10861	rs12621787	2q11-q12
DSC3	0.0007834	desmocollin 3	HGNC:3037	rs12608350	18q12.1
SLC4A7	0.000789	solute carrier family 4, sodium bicarbonate cotransporter, member 7	HGNC:11033	rs12485763	3p24.1
ADAM30	0.0008204	ADAM metallopeptidase domain 30	HGNC:208	rs11799473	1p12
NTN1	0.000834	netrin 1	HGNC:8029	rs11656831	17p13-p12
IFI6	0.0008479	interferon, alpha-inducible protein 6	HGNC:4054	rs11247655	1p35
LHFP	0.0008705	lipoma HMGIC fusion partner	HGNC:6586	rs11147760	13q12
NHLRC3	0.0008705	NHL repeat containing 3	HGNC:33751	rs11147760	13q13.3
ANK3	0.0009077	ankyrin 3, node of Ranvier (ankyrin G)	HGNC:494	rs10821644	10q21
BCAM	0.0009561	basal cell adhesion molecule (Lutheran blood group)	HGNC:6722	rs10402271	19q12-q13
COL3A1	0.0009572	collagen, type III, alpha 1	HGNC:2201	rs10176287	2q32.2

## Sheet: GWE replication dataset
Approved Symbol	Approved Name	HGNC ID	adj.P.Val	logFC	FC	Location
ZNF264	zinc finger protein 264	HGNC:13057	8.47e-29	0.999268	2	19q13.4
NEUROD6	neuronal differentiation 6	HGNC:13804	1.35e-25	-1.18426	0.44	7p15.1
SRGAP1	SLIT-ROBO Rho GTPase activating protein 1	HGNC:17382	3.39e-23	1.0144	2.02	12q13.13
SST	somatostatin	HGNC:11329	3.12e-19	-1.84475	0.28	3q28
CLN8	ceroid-lipofuscinosis, neuronal 8 (epilepsy, progressive with mental retardation)	HGNC:2079	1.15e-18	1.39443	2.63	8p23.3
HSPB3	heat shock 27kDa protein 3	HGNC:5248	4.32e-18	-1.43787	0.37	5q11.2
FAM101B	family with sequence similarity 101, member B	HGNC:28705	1.32e-17	1.02925	2.04	17p13
VIP	vasoactive intestinal peptide	HGNC:12693	1.49e-17	-1.07783	0.47	6q24-q27
IL17RA	interleukin 17 receptor A	HGNC:5985	1.78e-17	1.00354	2	22q11.1
SCG2	secretogranin II	HGNC:10575	3.34e-17	-1.02148	0.49	2q35-q36
NRDE2	NRDE-2, necessary for RNA interference, domain containing	HGNC:20186	3.38e-17	1.16494	2.24	14q32.11
FANCC	Fanconi anemia, complementation group C	HGNC:3584	6.62e-17	1.06782	2.1	9q22.3
PGM2L1	phosphoglucomutase 2-like 1	HGNC:20898	8.39e-16	-1.02874	0.49	11q13.3
SLC5A3	solute carrier family 5 (sodium/myo-inositol cotransporter), member 3	HGNC:11038	1.05e-15	1.60678	3.05	21q22.11
RNF125	ring finger protein 125, E3 ubiquitin protein ligase	HGNC:21150	3.52e-15	1.26468	2.4	18q12.1
NFX1	nuclear transcription factor, X-box binding 1	HGNC:7803	5.74e-15	1.05562	2.08	9p12
GRP	gastrin-releasing peptide	HGNC:4605	2.31e-14	-1.2793	0.41	18q21.1-q21.32
NRIP2	nuclear receptor interacting protein 2	HGNC:23078	3.26e-14	1.02644	2.04	12p13.33
NCALD	neurocalcin delta	HGNC:7655	5.22e-14	-1.07915	0.47	8q22-q23
MRGPRF	MAS-related GPR, member F	HGNC:24828	1.16e-13	1.05164	2.07	11q13.1
SERPINI1	serpin peptidase inhibitor, clade I (neuroserpin), member 1	HGNC:8943	1.62e-13	-1.09302	0.47	3q26.1
FOXJ1	forkhead box J1	HGNC:3816	2.54e-13	1.44622	2.72	17q25.1
SLC30A3	solute carrier family 30 (zinc transporter), member 3	HGNC:11014	3.1e-13	-1.3923	0.38	2p23.3
PLK2	polo-like kinase 2	HGNC:19699	3.2e-13	-1.32909	0.4	5q12.1-q13.2
GABRA5	gamma-aminobutyric acid (GABA) A receptor, alpha 5	HGNC:4079	4.14e-13	-1.36294	0.39	15q12
ADCYAP1	adenylate cyclase activating polypeptide 1 (pituitary)	HGNC:241	5.94e-13	-1.09235	0.47	18p11
MAVS	mitochondrial antiviral signaling protein	HGNC:29233	6.76e-13	1.19592	2.29	20p13
NPTX2	neuronal pentraxin II	HGNC:7953	6.78e-13	-1.19994	0.44	7q21.3-q22.1
RGS4	regulator of G-protein signaling 4	HGNC:10000	1.53e-12	-1.44265	0.37	1q23.3
KRT18	keratin 18	HGNC:6430	1.7e-12	1.17606	2.26	12q13
KCNV1	potassium channel, subfamily V, member 1	HGNC:18861	8.77e-12	-1.33778	0.4	8q23.2
S100A4	S100 calcium binding protein A4	HGNC:10494	1.42e-11	1.41649	2.67	1q12-q22
PCSK1	proprotein convertase subtilisin/kexin type 1	HGNC:8743	1.48e-11	-1.3268	0.4	5q15-q21
KALRN	kalirin, RhoGEF kinase	HGNC:4814	1.68e-11	-1.04214	0.49	3q21.2
LRRC37A	leucine rich repeat containing 37A	HGNC:29069	1.93e-11	1.28467	2.44	17q11.2
RRAD	Ras-related associated with diabetes	HGNC:10446	2.56e-11	1.3362	2.52	16q22
DGKB	diacylglycerol kinase, beta 90kDa	HGNC:2850	2.69e-11	-1.11835	0.46	7p21.2
ANGPT2	angiopoietin 2	HGNC:485	3.38e-11	1.11972	2.17	8p23
MKNK2	MAP kinase interacting serine/threonine kinase 2	HGNC:7111	3.68e-11	1.15495	2.23	19p13.3
CRYM	crystallin, mu	HGNC:2418	3.82e-11	-1.06637	0.48	16p12.2
SERPINA5	serpin peptidase inhibitor, clade A (alpha-1 antiproteinase, antitrypsin), member 5	HGNC:8723	3.93e-11	1.92421	3.8	14q32.1
KLK7	kallikrein-related peptidase 7	HGNC:6368	5.06e-11	-1.17541	0.44	19q13.33
ANO3	anoctamin 3	HGNC:14004	6.53e-11	-1.14659	0.45	11p14.2
AP1S1	adaptor-related protein complex 1, sigma 1 subunit	HGNC:559	7.84e-11	-1.11736	0.46	7q22.1
SERINC3	serine incorporator 3	HGNC:11699	1.04e-10	-1.05552	0.48	20q13.12
NELL1	NEL-like 1 (chicken)	HGNC:7750	1.39e-10	-1.49445	0.35	11p15.1
SIGLEC11	sialic acid binding Ig-like lectin 11	HGNC:15622	1.39e-10	1.48977	2.81	19q13.3
AP5B1	adaptor-related protein complex 5, beta 1 subunit	HGNC:25104	1.71e-10	1.31799	2.49	11q13.1
NUPL1	nucleoporin like 1	HGNC:20261	2.12e-10	1.08784	2.13	13q12.12
ENC1	ectodermal-neural cortex 1 (with BTB domain)	HGNC:3345	2.68e-10	-1.22862	0.43	5q13
ZBBX	zinc finger, B-box domain containing	HGNC:26245	3.49e-10	-1.07461	0.47	3q26.1
ZIC1	Zic family member 1	HGNC:12872	7.43e-10	1.08119	2.12	3q24
KRT19	keratin 19	HGNC:6436	8.59e-10	1.03751	2.05	17q21.2
GRTP1	growth hormone regulated TBC protein 1	HGNC:20310	9.34e-10	1.31631	2.49	13q34
TESPA1	thymocyte expressed, positive selection associated 1	HGNC:29109	1.23e-09	-1.01202	0.5	12q13.2
CDR2L	cerebellar degeneration-related protein 2-like	HGNC:29999	1.77e-09	1.05226	2.07	17q25.1
TMEM155	transmembrane protein 155	HGNC:26418	1.86e-09	-1.08922	0.47	4q27
CCK	cholecystokinin	HGNC:1569	2.08e-09	-1.10165	0.47	3p22.1
SLN	sarcolipin	HGNC:11089	4.33e-09	-1.31885	0.4	11q22-q23
CARTPT	CART prepropeptide	HGNC:24323	7.51e-09	-1.06961	0.48	5q13.2
VGF	VGF nerve growth factor inducible	HGNC:12684	1.08e-08	-1.3119	0.4	7q22
PBRM1	polybromo 1	HGNC:30064	1.61e-08	1.51325	2.85	3p21
NPY	neuropeptide Y	HGNC:7955	1.74e-08	-1.01615	0.49	7p15.3
PCDH8	protocadherin 8	HGNC:8660	5.62e-08	-1.01198	0.5	13q21.1
NECAB1	N-terminal EF-hand calcium binding protein 1	HGNC:20983	5.82e-08	-1.11908	0.46	8q21.3
LTF	lactotransferrin	HGNC:6720	6.85e-08	1.49908	2.83	3p21.31
AMICA1	adhesion molecule, interacts with CXADR antigen 1	HGNC:19084	9.76e-08	1.27748	2.42	11q23.3
MIA	melanoma inhibitory activity	HGNC:7076	1.41e-07	1.28984	2.45	19q13.2
EN2	engrailed homeobox 2	HGNC:3343	1.49e-07	1.57773	2.99	7q36.2
ACAN	aggrecan	HGNC:319	1.7e-07	1.05037	2.07	15q26.1
TAC3	tachykinin 3	HGNC:11521	2.02e-07	-1.05278	0.48	12q13-q21
GLRX3	glutaredoxin 3	HGNC:15987	2.17e-07	1.01789	2.02	10q26
SERTM1	serine-rich and transmembrane domain containing 1	HGNC:33792	2.33e-07	-1.30786	0.4	13q13.3
ICAM5	intercellular adhesion molecule 5, telencephalin	HGNC:5348	2.98e-07	-1.0218	0.49	19p13.2
COL8A2	collagen, type VIII, alpha 2	HGNC:2216	4.09e-07	1.00026	2	1p34.2-p32.3
IL6ST	interleukin 6 signal transducer (gp130, oncostatin M receptor)	HGNC:6021	7.17e-07	1.26375	2.4	5q11.2
MATN3	matrilin 3	HGNC:6909	8.23e-07	1.36852	2.58	2p24-p23
SVIL	supervillin	HGNC:11480	9.22e-07	1.16921	2.25	10p11.2
CRH	corticotropin releasing hormone	HGNC:2355	9.85e-07	-1.34101	0.39	8q13
HM13	histocompatibility (minor) 13	HGNC:16435	1.06e-06	1.07897	2.11	20q11.21
A2ML1	alpha-2-macroglobulin-like 1	HGNC:23336	1.61e-06	1.30773	2.48	12p13
S100A12	S100 calcium binding protein A12	HGNC:10489	1.72e-06	1.19931	2.3	1q21
ZNF326	zinc finger protein 326	HGNC:14104	1.87e-06	1.29222	2.45	1p22
NMU	neuromedin U	HGNC:7859	1.95e-06	-1.08621	0.47	4q12
RSPO2	R-spondin 2	HGNC:28583	2.19e-06	-0.993246	0.5	8q23.1
KLC4	kinesin light chain 4	HGNC:21624	2.24e-06	1.18098	2.27	6p21.1
XAF1	XIAP associated factor 1	HGNC:30932	2.37e-06	1.00716	2.01	17p13.2
ROBO2	roundabout, axon guidance receptor, homolog 2 (Drosophila)	HGNC:10250	3.11e-06	-1.25645	0.42	3p12.3
CORT	cortistatin	HGNC:2257	4.1e-06	-1.12311	0.46	1p36.22
CMIP	c-Maf inducing protein	HGNC:24319	5.29e-06	1.01746	2.02	16q23
INADL	InaD-like (Drosophila)	HGNC:28881	6.03e-06	1.33879	2.53	1p31
PROX1	prospero homeobox 1	HGNC:9459	9.17e-06	1.20674	2.31	1q41
YPEL2	yippee-like 2 (Drosophila)	HGNC:18326	9.3e-06	1.21286	2.32	17q23
LATS2	large tumor suppressor kinase 2	HGNC:6515	9.72e-06	1.14959	2.22	13q11-q12
CHL1	cell adhesion molecule L1-like	HGNC:1939	1.26e-05	-1.05903	0.48	3p26
C4B	complement component 4B (Chido blood group)	HGNC:1324	1.34e-05	1.23042	2.35	6p21.3
DDX6	DEAD (Asp-Glu-Ala-Asp) box helicase 6	HGNC:2747	1.37e-05	1.06345	2.09	11q23.3
CDH23	cadherin-related 23	HGNC:13733	1.93e-05	1.0232	2.03	10q22.1
SLC47A2	solute carrier family 47 (multidrug and toxin extrusion), member 2	HGNC:26439	2e-05	1.32107	2.5	17p11.2
SLC27A1	solute carrier family 27 (fatty acid transporter), member 1	HGNC:10995	3.22e-05	1.05222	2.07	19p13.11
UCP3	uncoupling protein 3 (mitochondrial, proton carrier)	HGNC:12519	3.55e-05	1.19399	2.29	11q13.4
GPRC5A	G protein-coupled receptor, family C, group 5, member A	HGNC:9836	4.29e-05	1.14254	2.21	12p13-p12.3
S100P	S100 calcium binding protein P	HGNC:10504	4.75e-05	1.27226	2.42	4p16
C1R	complement component 1, r subcomponent	HGNC:1246	4.99e-05	1.06481	2.09	12p13.31
ZNRF3	zinc and ring finger 3	HGNC:18126	6.36e-05	1.04876	2.07	22q12.1
IRF6	interferon regulatory factor 6	HGNC:6121	7.06e-05	1.07856	2.11	1q32.2-q32.3
SLFNL1	schlafen-like 1	HGNC:26313	7.21e-05	1.09867	2.14	1p34.2
MAB21L1	mab-21-like 1 (C. elegans)	HGNC:6757	7.46e-05	1.33091	2.52	13q13.3
ITPRIPL2	inositol 1,4,5-trisphosphate receptor interacting protein-like 2	HGNC:27257	8.4e-05	1.21184	2.32	16p12.3
SRPK2	SRSF protein kinase 2	HGNC:11306	9.77e-05	1.52079	2.87	7q22-q31.1
ADAMTS18	ADAM metallopeptidase with thrombospondin type 1 motif, 18	HGNC:17110	0.000119	1.3109	2.48	16q23
SLC26A2	solute carrier family 26 (anion exchanger), member 2	HGNC:10994	0.000128	1.37092	2.59	5q31-q34
DEFB1	defensin, beta 1	HGNC:2766	0.000132	1.0323	2.05	8p23.1
EOMES	eomesodermin	HGNC:3372	0.000175	1.10937	2.16	3p24.1
BIK	BCL2-interacting killer (apoptosis-inducing)	HGNC:1051	0.000177	1.02764	2.04	22q13.31
PILRA	paired immunoglobin-like type 2 receptor alpha	HGNC:20396	0.000228	1.08195	2.12	7q22.1
SLC13A4	solute carrier family 13 (sodium/sulfate symporter), member 4	HGNC:15827	0.000256	1.05952	2.08	7q33
USP6	ubiquitin specific peptidase 6 (Tre-2 oncogene)	HGNC:12629	0.000292	-1.00531	0.5	17p13
OR7A5	olfactory receptor, family 7, subfamily A, member 5	HGNC:8368	0.000293	1.10037	2.14	19p13.1
GBP2	guanylate binding protein 2, interferon-inducible	HGNC:4183	0.000297	1.14766	2.22	1p22.2
SEMA6A	sema domain, transmembrane domain (TM), and cytoplasmic domain, (semaphorin) 6A	HGNC:10738	0.000382	1.04286	2.06	5q23
FUT2	fucosyltransferase 2 (secretor status included)	HGNC:4013	0.000445	1.48033	2.79	19q13.33
IQCH	IQ motif containing H	HGNC:25721	0.000459	1.12621	2.18	15q23
KLRG2	killer cell lectin-like receptor subfamily G, member 2	HGNC:24778	0.000504	1.11502	2.17	7q34
PKIB	protein kinase (cAMP-dependent, catalytic) inhibitor beta	HGNC:9018	0.0006	1.15426	2.23	6q21-q22.1
DDR1	discoidin domain receptor tyrosine kinase 1	HGNC:2730	0.000602	1.05993	2.08	6p21.33
FAM20A	family with sequence similarity 20, member A	HGNC:23015	0.000616	1.28488	2.44	17q24.3
CBLN1	cerebellin 1 precursor	HGNC:1543	0.000618	1.30665	2.47	16q12.1
TBC1D23	TBC1 domain family, member 23	HGNC:25622	0.000618	1.11917	2.17	3q12.2
RHOQ	ras homolog family member Q	HGNC:17736	0.000922	1.00948	2.01	2p21
PHACTR3	phosphatase and actin regulator 3	HGNC:15833	0.000954	1.14133	2.21	20q13.32-q13.33
GFM2	G elongation factor, mitochondrial 2	HGNC:29682	0.00104	3.93481	15.29	5q13
CCNJL	cyclin J-like	HGNC:25876	0.00108	1.90839	3.75	5q33.3
PTPRE	protein tyrosine phosphatase, receptor type, E	HGNC:9669	0.0012	1.07537	2.11	10q26
SLC26A5	solute carrier family 26 (anion exchanger), member 5	HGNC:9359	0.00128	1.15567	2.23	7q22
RFX3	regulatory factor X, 3 (influences HLA class II expression)	HGNC:9984	0.00128	1.57559	2.98	9p24.2
CCDC57	coiled-coil domain containing 57	HGNC:27564	0.00133	1.02149	2.03	17q25.3
FGF5	fibroblast growth factor 5	HGNC:3683	0.00157	1.05924	2.08	4q21
EZH2	enhancer of zeste homolog 2 (Drosophila)	HGNC:3527	0.00159	1.455	2.74	7q35-q36
BARHL1	BarH-like homeobox 1	HGNC:953	0.00225	1.09768	2.14	9q34.13
DSG1	desmoglein 1	HGNC:3048	0.0024	1.0322	2.05	18q12.1
SPINK6	serine peptidase inhibitor, Kazal type 6	HGNC:29486	0.00251	1.73263	3.32	5q32
CDH15	cadherin 15, type 1, M-cadherin (myotubule)	HGNC:1754	0.00487	1.88781	3.7	16q24.3
PSG4	pregnancy specific beta-1-glycoprotein 4	HGNC:9521	0.00515	1.13161	2.19	19q13.2
TRIM51	tripartite motif-containing 51	HGNC:19023	0.00543	1.42501	2.69	11p11
SCT	secretin	HGNC:10607	0.00557	1.14658	2.21	11p15.5
ZNF556	zinc finger protein 556	HGNC:25669	0.00607	1.36075	2.57	19p13.3
CDKL2	cyclin-dependent kinase-like 2 (CDC2-related kinase)	HGNC:1782	0.00608	1.55837	2.95	4q21.21
MYZAP	myocardial zonula adherens protein	HGNC:43444	0.00625	1.44673	2.73	15q21.3
SSTR3	somatostatin receptor 3	HGNC:11332	0.0074	1.00976	2.01	22q13.1
STAU1	staufen double-stranded RNA binding protein 1	HGNC:11370	0.00766	1.08934	2.13	20q13.1
NTF3	neurotrophin 3	HGNC:8023	0.00767	1.35404	2.56	12p13
TLX3	T-cell leukemia homeobox 3	HGNC:13532	0.00781	1.78581	3.45	5q35.1
CRTAM	cytotoxic and regulatory T cell molecule	HGNC:24313	0.00862	2.56113	5.9	11q24.1
IGF2	insulin-like growth factor 2 (somatomedin A)	HGNC:5466	0.00905	1.19837	2.29	11p15.5
OR52B6	olfactory receptor, family 52, subfamily B, member 6	HGNC:15211	0.00926	2.76476	6.8	11p15.4
UNC5B	unc-5 homolog B (C. elegans)	HGNC:12568	0.00986	1.08044	2.11	10q22.2
TIFA	TRAF-interacting protein with forkhead-associated domain	HGNC:19075	0.0125	1.0345	2.05	4q25
PMEPA1	prostate transmembrane protein, androgen induced 1	HGNC:14107	0.0136	1.15536	2.23	20q13.31-q13.33
ITFG1	integrin alpha FG-GAP repeat containing 1	HGNC:30697	0.0137	-1.04432	0.48	16q12.1
FAT2	FAT atypical cadherin 2	HGNC:3596	0.0142	1.68617	3.22	5q33.1
IL1F10	interleukin 1 family, member 10 (theta)	HGNC:15552	0.0156	1.43069	2.7	2q13
CD1C	CD1c molecule	HGNC:1636	0.0167	1.33932	2.53	1q22-q23
PCDHGA1	protocadherin gamma subfamily A, 1	HGNC:8696	0.0171	1.03525	2.05	5q31
RNF13	ring finger protein 13	HGNC:10057	0.0179	1.42738	2.69	3q25.1
LAMC2	laminin, gamma 2	HGNC:6493	0.0181	1.66523	3.17	1q25-q31
LDHAL6A	lactate dehydrogenase A-like 6A	HGNC:28335	0.0182	1.06643	2.09	11p15.1
RP1	retinitis pigmentosa 1 (autosomal dominant)	HGNC:10263	0.0182	-1.09481	0.47	8q12.1
BTNL9	butyrophilin-like 9	HGNC:24176	0.0199	1.1485	2.22	5q35.3
LHX1	LIM homeobox 1	HGNC:6593	0.02	2.12225	4.35	17q12
FLG	filaggrin	HGNC:3748	0.0201	1.14445	2.21	1q21.3
MRGPRX2	MAS-related GPR, member X2	HGNC:17983	0.0202	1.19499	2.29	11p15.1
OR2S2	olfactory receptor, family 2, subfamily S, member 2	HGNC:8276	0.0205	1.04928	2.07	9p13.3
SCGN	secretagogin, EF-hand calcium binding protein	HGNC:16941	0.0206	1.02717	2.04	6p22.3-p22.1
ASB17	ankyrin repeat and SOCS box containing 17	HGNC:19769	0.0209	1.79271	3.46	1p22.3
PCDHA12	protocadherin alpha 12	HGNC:8666	0.0224	1.65472	3.15	5q31
SYNE2	spectrin repeat containing, nuclear envelope 2	HGNC:17084	0.0231	1.08579	2.12	14q22.1-q22.3
CCDC125	coiled-coil domain containing 125	HGNC:28924	0.0247	-1.59648	0.33	5q13.2
GALP	galanin-like peptide	HGNC:24840	0.0278	2.72982	6.63	19q13.42
TMPRSS3	transmembrane protease, serine 3	HGNC:11877	0.0314	1.58933	3.01	21q22.3
CCDC116	coiled-coil domain containing 116	HGNC:26688	0.0322	1.75762	3.38	22q11.21
CLDN8	claudin 8	HGNC:2050	0.0334	2.01254	4.03	21q22.1
