# Supplementary material for: Genomic convergence and network analysis approach to identify candidate genes in Alzheimer's disease
Source: BMC Genomics. 2014 Mar 15;15(1):199. doi: 10.1186/1471-2164-15-199 (PMC4028079; doi:10.1186/1471-2164-15-199)
Supplement: Supplementary file 2 — Additional file 2: Final list of AD genes from three data sets and final list of ranked 108 genes. The file contains the list of genes from three datasets, final overlapping 108 genes ranked by their cumulative rank score. (XLSX 385 KB) [file 12864_2013_7037_MOESM2_ESM.xlsx]

## Sheet: GWAS-GWE-GWL analysis
GWE		GWA		GWL		GWAS-GWL	GWE-GWAS	GWE-GWL	GWL-GWE-GWAS	Filtered							Sorted by rank
Approved Symbol	Rank	Approved Symbol	Rank	Approved Symbol	Rank	INDEX(C:C,MATCH(E3,C:C,0))						Gene	Rank_GWE	Rank_GWA	Rank_GWL	Cumulative rank score	Final rank
FIG4	1	APOE	1	APOE	1	APOE	APOE	APOE	APOE	APOE		RPN1	324	61	232	617	1
ADCYAP1	2	BIN1	1	NCSTN	1	#N/A	BIN1	#N/A	#N/A	PTK2B		RGS4	97	300	240	637	2
SV2B	3	CYP27C1	1	APH1A	2	#N/A	#N/A	#N/A	#N/A	TNFRSF21		HIP1	303	29	548	880	3
GRIN1	4	CLU	2	LIN37	3	#N/A	#N/A	LIN37	#N/A	CD33		PTK2B	879	14	148	1041	4
KTN1	5	CR1	3	PIN1	4	#N/A	#N/A	PIN1	#N/A	HIP1		ICA1	268	453	323	1044	5
NME7	6	PICALM	4	IDE	5	#N/A	PICALM	#N/A	#N/A	CNN2		AMPH	194	539	540	1273	6
RTN3	7	MS4A6E	5	NOTCH3	6	#N/A	MS4A6E	#N/A	#N/A	GPR111		ATP5H	192	279	817	1288	7
SNAP25	8	MS4A4A	6	UBQLN1	7	#N/A	#N/A	UBQLN1	#N/A	RPN1		EGFR	909	434	24	1367	8
SCCPDH	9	MS4A6A	7	GSK3B	8	#N/A	#N/A	GSK3B	#N/A	RGS16		ABCA1	1138	217	47	1402	9
ACTB	10	EPHA1	8	NOTCH2	9	#N/A	EPHA1	#N/A	#N/A	ICT1		ACTB	10	1348	49	1407	10
MAP4K4	11	MS4A4E	9	ICAM5	10	#N/A	#N/A	ICAM5	#N/A	ISYNA1		CDK1	870	439	105	1414	11
ARHGDIA	12	SORL1	10	GSK3A	11	#N/A	#N/A	#N/A	#N/A	CISD1		PIP5K1C	751	352	350	1453	12
MRPL41	12	MS4A2	11	ATF6	12	#N/A	#N/A	ATF6	#N/A	NME8		DHDH	666	346	551	1563	13
ADRBK2	13	ABCA7	12	APLP1	13	#N/A	#N/A	APLP1	#N/A	ELL		TLE4	989	522	274	1785	14
ZNF532	13	CR1L	13	PSENEN	14	#N/A	#N/A	PSENEN	#N/A	IPMK		LPAR1	196	825	892	1913	15
NCALD	14	PTK2B	14	YME1L1	15	#N/A	PTK2B	#N/A	PTK2B	AP5Z1		RASEF	236	1237	787	2260	16
ALKBH6	15	HLA-DQA1	15	CARM1	16	#N/A	HLA-DQA1	#N/A	#N/A	BMP5		POLR2E	1358	565	497	2420	17
DNM1	15	CASS4	16	MAPK8	17	#N/A	CASS4	MAPK8	#N/A	ABCA1		ECH1	572	860	1015	2447	18
ALDOA	16	SLC24A4	17	NUMBL	18	#N/A	#N/A	NUMBL	#N/A	ENGASE		ELMO1	459	380	1708	2547	19
VILL	16	CD2AP	18	APBA3	19	#N/A	#N/A	APBA3	#N/A	CREB5		MAGI2	70	1375	1105	2550	20
YJEFN3	16	MS4A3	19	IL6	20	#N/A	MS4A3	IL6	#N/A	P2RY12		ZWINT	1117	885	662	2664	21
SECISBP2L	17	HLA-DRB1	20	CLU	21	CLU	#N/A	#N/A	#N/A	LSM5		CISD1	179	90	2458	2727	22
HINT1	18	HBEGF	21	CRP	22	#N/A	#N/A	CRP	#N/A	ATP5H		TYK2	2123	472	228	2823	23
SMYD5	19	MTCH2	22	TGFB1	23	#N/A	MTCH2	#N/A	#N/A	GBP5		ELL	1606	138	1087	2831	24
NTSR2	20	DSG2	23	EGFR	24	EGFR	DSG2	EGFR	#N/A	TREML2		REEP6	218	783	1868	2869	25
PSMA1	21	TNFRSF21	24	VCAM1	25	#N/A	TNFRSF21	VCAM1	TNFRSF21	ADK		CD33	2484	26	383	2893	26
AP1G2	22	BLID	25	CHAT	26	#N/A	#N/A	#N/A	#N/A	RGS4		ARMC3	1212	307	1431	2950	27
SH3GLB2	23	CD33	26	NEFL	27	#N/A	CD33	NEFL	CD33	ARMC3		RXRG	1984	347	670	3001	28
STMN2	24	IQCK	27	PLAU	28	#N/A	#N/A	#N/A	#N/A	NFE2L3		RIMS1	736	1027	1266	3029	29
PSMD1	25	CCDC83	28	AHR	29	AHR	CCDC83	AHR	#N/A	TLL2		HDAC9	1771	1194	121	3086	30
HSPB3	26	HIP1	29	GNRH1	30	#N/A	HIP1	GNRH1	HIP1	SULT2A1		ADAM28	1242	447	1408	3097	31
CRYM	27	HLA-DRA	30	CSNK1D	31	#N/A	HLA-DRA	#N/A	#N/A	DHDH		CRX	1057	864	1195	3116	32
GSTO1	28	EFTUD1	31	HSPB1	32	#N/A	EFTUD1	HSPB1	#N/A	RXRG		PAK4	1358	808	994	3160	33
RANBP10	29	HLA-DRB4	32	RABGAP1L	33	#N/A	HLA-DRB4	#N/A	#N/A	LMX1A		NEGR1	2107	423	692	3222	34
VPS28	29	MAPT	33	LFNG	34	#N/A	MAPT	LFNG	#N/A	PIP5K1C		FKBP8	964	1148	1122	3234	35
RHOT2	30	HMHA1	34	PRKACA	35	#N/A	HMHA1	PRKACA	#N/A	ELMO1		SULT2A1	2262	342	656	3260	36
TAF9	31	HLA-DRB5	35	DLL3	36	DLL3	#N/A	DLL3	#N/A	SUCNR1		ICT1	1507	68	1828	3403	37
CPNE6	32	PGF	36	STX1A	37	#N/A	PGF	STX1A	#N/A	NEGR1		IPMK	2463	147	848	3458	38
MAST3	33	YLPM1	37	TCF3	38	#N/A	#N/A	TCF3	#N/A	EGFR		TLL2	1946	338	1245	3529	39
UCHL1	33	BZRAP1	38	CTNNA3	39	#N/A	#N/A	CTNNA3	#N/A	CDK1		SH3BGRL2	210	1198	2121	3529	40
MDH1	34	PCDHA3	39	LDLR	40	#N/A	PCDHA3	#N/A	#N/A	ADAM28		FERD3L	319	1507	1719	3545	41
TMEM161A	35	SPPL2C	40	PSMA5	41	#N/A	#N/A	PSMA5	#N/A	ICA1		MRPL9	243	1105	2260	3608	42
ARPC5L	36	FCF1	41	PRKACB	42	#N/A	FCF1	PRKACB	#N/A	TYK2		DLL3	2912	673	36	3621	43
REEP1	36	EPHX2	42	RPS27	43	#N/A	#N/A	RPS27	#N/A	CBX3		DDR2	1699	806	1130	3635	44
ATP6V1B2	37	NDUFS3	43	LPL	44	#N/A	NDUFS3	LPL	#N/A	GADD45G		RET	2859	613	207	3679	45
UBASH3A	37	MINK1	44	VEGFA	45	#N/A	MINK1	VEGFA	#N/A	SDK1		ETFB	1389	778	1532	3699	46
CHRM1	38	L3MBTL4	45	FAS	46	#N/A	#N/A	#N/A	#N/A	TLE4		GADD45G	2707	493	527	3727	47
CCDC92	39	MADD	46	ABCA1	47	ABCA1	MADD	ABCA1	#N/A	MME		P2RY14	1156	593	1985	3734	48
RNF123	39	SLC39A13	47	PTGS2	48	#N/A	#N/A	#N/A	#N/A	AMPH		NRP1	2189	615	1040	3844	49
EAPP	40	ZYX	48	ACTB	49	ACTB	ZYX	ACTB	#N/A	DFNB31		WBSCR17	741	1438	1683	3862	50
INA	40	MAGOHB	49	APOA2	50	#N/A	MAGOHB	#N/A	#N/A	SLC9A9		ZNF488	653	1032	2302	3987	51
RAB6B	40	CNN2	50	GRB2	51	#N/A	CNN2	#N/A	CNN2	POLR2E		SYK	2382	1468	167	4017	52
TBL3	41	GPR111	51	CD36	52	#N/A	GPR111	#N/A	GPR111	ATP8B3		APOBEC2	2243	946	837	4026	53
DDX39B	42	BTNL2	52	APOC1	53	#N/A	#N/A	APOC1	#N/A	P2RY14		PLA2G4A	3095	840	135	4070	54
PCSK1	43	HLA-DRB3	53	INSR	54	#N/A	#N/A	#N/A	#N/A	LRRC25		APOE	4085	1	1	4087	55
SNCA	44	ABI3	54	NGF	55	#N/A	ABI3	NGF	#N/A	RET		ISYNA1	2764	77	1257	4098	56
GNG3	45	DLST	55	APOC4	56	#N/A	#N/A	APOC4	#N/A	NRP1		AHR	2949	1142	29	4120	57
ATP6V1E1	46	OAS1	56	BCAM	57	#N/A	#N/A	BCAM	#N/A	RYR1		PCDH15	1950	1435	758	4143	58
YWHAZ	46	MYBPC3	57	PTER	58	#N/A	#N/A	PTER	#N/A	KIAA1217		ESCO2	1317	1294	1549	4160	59
ACTL6B	47	CHRNE	58	APCS	59	#N/A	#N/A	#N/A	#N/A	DLL3		ADRA1A	2352	703	1106	4161	60
AP4S1	47	CYSTM1	59	ASPSCR1	60	#N/A	#N/A	ASPSCR1	#N/A	PDE1C		DFNB31	3128	544	531	4203	61
FAIM2	47	SCARA3	60	ALYREF	61	#N/A	#N/A	ALYREF	#N/A	ADRA1A		MME	3787	527	74	4388	62
FAM107B	48	RPN1	61	NPL	62	#N/A	RPN1	NPL	RPN1	ETFB		NME8	2444	99	1900	4443	63
GJA4	49	RGS16	62	NEFM	63	#N/A	RGS16	NEFM	RGS16	REEP6		CBX3	2983	478	1061	4522	64
RTBDN	50	SPI1	63	PEPD	64	#N/A	SPI1	#N/A	#N/A	DDR2		ENGASE	1903	226	2418	4547	65
ATRNL1	51	IL34	64	SHC1	65	#N/A	IL34	#N/A	#N/A	PAK4		ADK	3771	297	535	4603	66
EDF1	52	HLA-DQB1	65	ALDH9A1	66	#N/A	HLA-DQB1	#N/A	#N/A	LPAR1		HGF	3422	1086	131	4639	67
PPIA	53	KBTBD4	66	NPC1L1	67	#N/A	#N/A	NPC1L1	#N/A	TBC1D2		SLC7A10	2848	897	896	4641	68
DYDC2	54	AREL1	67	CAPNS1	68	#N/A	#N/A	CAPNS1	#N/A	PLA2G4A		TNFRSF21	3843	24	793	4660	69
BAD	55	ICT1	68	NPY	69	#N/A	ICT1	#N/A	ICT1	RADIL		CNN2	3455	50	1204	4709	70
MAD1L1	55	MTMR11	69	PGM3	69	#N/A	#N/A	PGM3	#N/A	ECH1		RGS16	3806	62	858	4726	71
TUBA1C	55	FAM154B	70	PLSCR1	70	#N/A	#N/A	PLSCR1	#N/A	CRX		KIAA1217	2209	640	1944	4793	72
CHCHD6	56	MTSS1L	71	CALR	71	#N/A	MTSS1L	CALR	#N/A	ZWINT		GBP5	2283	281	2231	4795	73
KHSRP	57	ZCWPW1	72	MSR1	72	#N/A	#N/A	#N/A	#N/A	SLC7A10		UBE2D1	3226	1107	513	4846	74
SLC17A7	58	RPS6KL1	73	ALOX5	73	#N/A	RPS6KL1	ALOX5	#N/A	APOBEC2		P2RY12	3174	256	1455	4885	75
LSMD1	59	INPP5D	74	MME	74	MME	#N/A	MME	#N/A	RAPGEF5		SLC9A9	4192	549	205	4946	76
TUBB4A	60	GP1BA	75	TXNRD3	75	#N/A	#N/A	#N/A	#N/A	KLK12		CREB5	3182	230	1559	4971	77
SEC22C	61	AGBL2	76	DMTN	76	#N/A	#N/A	DMTN	#N/A	RIMS1		LMX1A	3718	347	958	5023	78
SF3A2	62	ISYNA1	77	SIX5	77	#N/A	ISYNA1	#N/A	ISYNA1	ZNF488		RYR1	4117	634	284	5035	79
FLYWCH1	63	FERMT2	78	ZIC1	78	#N/A	FERMT2	#N/A	#N/A	NUF2		SLC31A2	2216	1183	1670	5069	80
COPG1	64	PTPMT1	79	USF1	79	#N/A	PTPMT1	USF1	#N/A	HGF		ZNF559	3234	1341	552	5127	81
RAPGEFL1	65	VAC14	80	PVRL2	80	#N/A	VAC14	PVRL2	#N/A	SNX8		IRAK1BP1	2244	1114	1841	5199	82
STAT4	66	SSBP4	81	GTF2B	81	#N/A	#N/A	GTF2B	#N/A	MRPL9		SDK1	3216	507	1512	5235	83
CORO1A	67	PCDHA1	82	RTN2	82	#N/A	#N/A	RTN2	#N/A	UBE2D1		RADIL	2154	849	2255	5258	84
PPP2R2D	67	PROX2	83	CP	83	#N/A	#N/A	#N/A	#N/A	IRAK1BP1		AP5Z1	2715	148	2445	5308	85
SLC39A10	68	PSMC3	84	NTRK1	84	#N/A	PSMC3	#N/A	#N/A	AHR		ATP8B3	2378	571	2377	5326	86
MAFF	69	PFDN1	85	TNC	85	#N/A	PFDN1	TNC	#N/A	FKBP8		WARS2	2384	1421	1583	5388	87
SLC41A3	69	DNAH3	86	DRD3	86	#N/A	DNAH3	DRD3	#N/A	SLC31A2		BMP5	3723	182	1485	5390	88
MAGI2	70	CELF1	87	FPR2	87	#N/A	#N/A	#N/A	#N/A	HDAC9		SFTPD	3538	1254	651	5443	89
MAP1LC3B	71	NYAP1	88	NT5C3A	88	#N/A	#N/A	#N/A	#N/A	ELOVL4		SNX8	3410	1094	975	5479	90
SRRM2	71	XPO4	89	KCNA2	89	#N/A	#N/A	#N/A	#N/A	SH3BGRL2		LSM5	4125	265	1155	5545	91
GPANK1	72	CISD1	90	SHC3	90	#N/A	CISD1	SHC3	CISD1	OPN5		NFE2L3	3626	316	1701	5643	92
MAST1	73	AP2A2	91	THOP1	91	#N/A	AP2A2	THOP1	#N/A	RASEF		TBC1D2	2423	829	2455	5707	93
SCN3B	73	LACTB2	92	PGAM1	92	#N/A	LACTB2	PGAM1	#N/A	SFTPD		SFMBT2	3397	1385	1014	5796	94
NAT6	74	SNX1	93	ZNF569	93	#N/A	SNX1	#N/A	#N/A	HTR1B		TREML2	3732	283	1815	5830	95
NUMBL	75	RABEP1	94	PPIA	94	#N/A	RABEP1	PPIA	#N/A	ESCO2		OPN5	3122	1209	1515	5846	96
SRSF2	75	CSMD1	95	PLEKHF1	95	#N/A	#N/A	PLEKHF1	#N/A	ZNF559		NUF2	2773	1085	2074	5932	97
MAPRE2	76	TBC1D7	96	CYCS	96	#N/A	TBC1D7	#N/A	#N/A	NUDT1		PDE1C	4140	676	1231	6047	98
SREK1IP1	77	RAPSN	97	ITGB1	97	#N/A	#N/A	#N/A	#N/A	ACTB		SUCNR1	3686	390	2188	6264	99
DNM1L	78	NDUFAF6	98	VIM	98	#N/A	#N/A	VIM	#N/A	MAGI2		NUDT1	3244	1345	1725	6314	100
PPP1R3D	79	NME8	99	RAC1	99	RAC1	NME8	#N/A	NME8	SFMBT2		ELOVL4	3216	1198	1999	6413	101
TAGLN3	79	AGBL1	100	BAX	100	#N/A	#N/A	BAX	#N/A	SDK2		HTR1B	4034	1268	1193	6495	102
U2AF2	80	CDC73	101	TF	101	#N/A	CDC73	TF	#N/A	WARS2		GPR111	4028	51	2453	6532	103
CORO2B	81	USP8	102	ICAM1	102	#N/A	USP8	#N/A	#N/A	PCDH15		NPVF	3194	1497	1912	6603	104
NPTX2	82	CEBPZ	103	PTEN	103	PTEN	CEBPZ	#N/A	#N/A	WBSCR17		LRRC25	3901	598	2113	6612	105
ZMAT4	82	USP6	104	MCL1	104	#N/A	#N/A	#N/A	#N/A	SYK		RAPGEF5	3508	987	2127	6622	106
FAM26F	83	STAG3	105	CDK1	105	CDK1	STAG3	CDK1	#N/A	NPVF		SDK2	2838	1386	2496	6720	107
PRKD3	84	PILRB	106	PLAUR	106	#N/A	#N/A	PLAUR	#N/A	FERD3L		KLK12	3840	1024	2042	6906	108
GOT1	85	PILRA	107	FASLG	107	#N/A	#N/A	FASLG	#N/A
AP2M1	86	RORA	108	ACTG1	108	#N/A	#N/A	ACTG1	#N/A
CPLX1	87	GTF3C5	109	SRF	109	#N/A	#N/A	#N/A	#N/A
ATP5G1	88	CR2	110	ELANE	110	#N/A	CR2	ELANE	#N/A
ECSIT	88	CHRNA2	111	CD79A	111	#N/A	#N/A	CD79A	#N/A
KPNA1	89	AP1S1	112	VCL	112	#N/A	AP1S1	#N/A	#N/A
ABHD14A	90	SCIMP	113	ALCAM	113	ALCAM	#N/A	#N/A	#N/A
LHX2	90	MAML1	114	SOAT1	114	#N/A	#N/A	#N/A	#N/A
NELL2	90	CLEC16A	115	SEPT7	115	#N/A	#N/A	SEPT7	#N/A
COX6B1	91	HS3ST1	116	DTX2	116	#N/A	HS3ST1	DTX2	#N/A
ARHGEF40	92	FNBP4	117	DNTT	117	DNTT	#N/A	#N/A	#N/A
NUP50	92	CHRNA9	118	ELN	118	#N/A	#N/A	ELN	#N/A
PAK1	92	NRXN1	119	CALM3	119	#N/A	#N/A	CALM3	#N/A
PDHB	92	KIF21B	120	UBQLN4	120	#N/A	#N/A	#N/A	#N/A
TMSB10	92	C1S	121	HDAC9	121	HDAC9	C1S	HDAC9	#N/A
TUBA1B	92	SPPL2A	122	RUVBL2	122	#N/A	SPPL2A	#N/A	#N/A
DCTN2	93	NUP160	123	ACTN4	123	#N/A	NUP160	#N/A	#N/A
HSP90AB1	94	USP50	124	S100A8	124	#N/A	#N/A	S100A8	#N/A
PRKCZ	94	KANK4	125	BCL3	125	#N/A	#N/A	BCL3	#N/A
NRN1	95	PTPN12	126	HIST2H4A	126	#N/A	#N/A	#N/A	#N/A
NDRG3	96	CANX	127	CD47	127	#N/A	#N/A	#N/A	#N/A
ATP8B1	97	HLA-DQA2	128	CSF1	128	#N/A	#N/A	CSF1	#N/A
COPS3	97	ACP2	129	TUBB4A	129	#N/A	ACP2	TUBB4A	#N/A
RBFOX1	97	MAPK1	130	P4HB	130	#N/A	MAPK1	P4HB	#N/A
RGS4	97	ESPN	131	HGF	131	HGF	#N/A	HGF	#N/A
ARHGAP32	98	EYA1	132	CREM	132	#N/A	EYA1	#N/A	#N/A
FSD1	98	XKR9	132	CD80	133	#N/A	#N/A	CD80	#N/A
MRPS9	99	CARTPT	133	ATP5C1	134	#N/A	CARTPT	#N/A	#N/A
NAV2	100	NRG2	134	PLA2G4A	135	PLA2G4A	NRG2	PLA2G4A	#N/A
CHGB	101	PURA	134	PSMD4	136	#N/A	#N/A	PSMD4	#N/A
TUBB4B	102	LTBP2	135	CTSL	137	#N/A	LTBP2	#N/A	#N/A
HS6ST3	103	DEXI	136	IGFBP3	138	#N/A	#N/A	#N/A	#N/A
STOML2	104	ADAM10	137	NCK1	139	#N/A	#N/A	#N/A	#N/A
BASP1	105	ELL	138	CD86	140	#N/A	ELL	#N/A	ELL
MEF2C	105	PTPN21	139	POU2F1	141	#N/A	#N/A	#N/A	#N/A
CIRH1A	106	RGS5	140	RUNX2	142	#N/A	#N/A	#N/A	#N/A
CCT4	107	TMPRSS11BNL	141	NAT2	143	#N/A	#N/A	#N/A	#N/A
CRMP1	108	CFH	142	CXCL12	144	#N/A	#N/A	CXCL12	#N/A
LIN37	109	CAV1	143	RFNG	145	#N/A	CAV1	#N/A	#N/A
CUTA	110	RAPGEF2	144	PDZK1	146	#N/A	#N/A	#N/A	#N/A
TOP1	111	ZNF609	145	YWHAG	147	#N/A	#N/A	#N/A	#N/A
PMP2	112	TTC23L	146	PTK2B	148	PTK2B	#N/A	PTK2B	#N/A
CD83	113	IPMK	147	CYR61	149	CYR61	IPMK	#N/A	IPMK
CLTC	114	AP5Z1	148	AGTR1	150	#N/A	AP5Z1	#N/A	AP5Z1
PCYOX1L	115	KLRC4	149	IL6R	151	#N/A	#N/A	IL6R	#N/A
CACNB3	116	CSNK1G1	150	JUNB	152	#N/A	#N/A	#N/A	#N/A
GABRA1	117	TBCD	151	UBA52	152	#N/A	#N/A	UBA52	#N/A
UBE2D2	117	ADAMTS5	152	CEACAM5	153	#N/A	ADAMTS5	CEACAM5	#N/A
GUCY1B3	118	COG4	153	ITGB5	154	#N/A	#N/A	ITGB5	#N/A
MAPK9	118	FBXL17	154	PPP1R15A	155	#N/A	#N/A	#N/A	#N/A
KIAA1045	119	KCTD2	155	GLI3	156	GLI3	KCTD2	#N/A	#N/A
PLAGL1	120	TSPYL5	156	ACTA2	157	#N/A	TSPYL5	ACTA2	#N/A
MTPAP	121	OAS2	157	NR1I3	158	#N/A	OAS2	#N/A	#N/A
FAHD2A	122	NDUFAF7	158	TLE1	159	TLE1	#N/A	#N/A	#N/A
ERBB2IP	123	TNXB	159	HIST2H4B	160	#N/A	TNXB	#N/A	#N/A
SLC25A4	123	RNF43	160	TIMP2	161	#N/A	#N/A	TIMP2	#N/A
OMG	124	SNX19	161	JUND	162	#N/A	#N/A	#N/A	#N/A
CSRP2BP	125	SQSTM1	162	EPHX2	163	EPHX2	#N/A	#N/A	#N/A
CYFIP2	125	ECHDC3	163	KCND3	163	#N/A	#N/A	#N/A	#N/A
NAV3	125	ZFP3	164	LIPA	163	#N/A	#N/A	LIPA	#N/A
NUDT9	125	PRLR	165	NES	164	#N/A	PRLR	NES	#N/A
MTX2	126	DLG2	166	CBX8	165	#N/A	DLG2	#N/A	#N/A
CASP2	127	MOGAT3	167	KLK3	166	#N/A	#N/A	KLK3	#N/A
MINK1	128	UBE2L3	168	SYK	167	SYK	UBE2L3	SYK	#N/A
CDH18	129	ZNF638	169	ATP6V1B2	168	#N/A	ZNF638	ATP6V1B2	#N/A
CDK5	129	NOB1	170	DNAJB1	169	#N/A	NOB1	#N/A	#N/A
TOMM70A	129	MGAT4B	171	COPA	170	#N/A	#N/A	#N/A	#N/A
GPI	130	ARHGEF3	172	HSP90AB1	171	#N/A	#N/A	HSP90AB1	#N/A
EIF2B3	131	PCDHA4	173	FCGR3B	172	#N/A	#N/A	#N/A	#N/A
MKX	132	TMEM259	174	PTCH1	173	PTCH1	#N/A	#N/A	#N/A
CEP97	133	IGIP	175	FBL	174	#N/A	#N/A	#N/A	#N/A
CDC37	134	YDJC	176	IFI44	175	#N/A	#N/A	IFI44	#N/A
EIF3H	135	KIAA1143	177	AMBP	176	#N/A	#N/A	#N/A	#N/A
GOT2	135	TRIP4	178	SNRNP70	176	#N/A	#N/A	SNRNP70	#N/A
HNRNPL	136	POC1B	179	PDC	177	#N/A	POC1B	#N/A	#N/A
HRK	136	NR1H3	180	PSMC4	178	#N/A	NR1H3	PSMC4	#N/A
RSF1	136	PIWIL4	181	PSMA2	179	#N/A	#N/A	PSMA2	#N/A
FIBP	137	BMP5	182	CCNE1	180	#N/A	BMP5	#N/A	BMP5
RPH3A	137	GRIA1	183	CTSS	181	#N/A	GRIA1	CTSS	#N/A
VPS35	138	COX7A2L	184	PRDX2	182	#N/A	#N/A	#N/A	#N/A
DUSP8	139	SMYD3	185	FASN	183	#N/A	SMYD3	FASN	#N/A
CAND2	140	TENM2	186	ARNT	184	#N/A	TENM2	#N/A	#N/A
LIFR	141	IL10	187	S100A9	185	#N/A	#N/A	#N/A	#N/A
ERI3	142	CNTN5	188	FRAT1	186	#N/A	CNTN5	#N/A	#N/A
PSMB4	143	TRIT1	189	PEA15	187	#N/A	#N/A	PEA15	#N/A
MGRN1	144	KCTD16	190	PKN1	188	#N/A	KCTD16	#N/A	#N/A
MKKS	145	WWOX	191	SRSF2	189	#N/A	#N/A	SRSF2	#N/A
ENO2	146	SYTL2	192	SMARCA4	190	#N/A	#N/A	#N/A	#N/A
VTA1	146	FAM180B	193	PRMT1	191	#N/A	#N/A	#N/A	#N/A
ANXA6	147	MARK2	194	NTRK2	192	#N/A	#N/A	#N/A	#N/A
MLLT11	147	FAM114A1	195	VANGL1	193	#N/A	FAM114A1	#N/A	#N/A
NPIPA1	148	LTC4S	196	USF2	194	#N/A	LTC4S	#N/A	#N/A
MDH2	149	KIF24	197	SORT1	195	#N/A	KIF24	#N/A	#N/A
MEST	150	L3MBTL2	198	C3	196	#N/A	L3MBTL2	#N/A	#N/A
NEFH	150	ZNF804B	199	FCGRT	197	#N/A	ZNF804B	#N/A	#N/A
SCN2B	150	FAM105B	200	SOCS3	198	#N/A	FAM105B	#N/A	#N/A
ACTN2	151	LINGO2	201	TXN	199	#N/A	LINGO2	TXN	#N/A
FAM20B	151	MEF2C	202	IL17A	200	#N/A	MEF2C	#N/A	#N/A
PTRH2	151	AVL9	203	PRKCG	201	#N/A	#N/A	PRKCG	#N/A
SST	151	MYO5C	204	BSG	202	#N/A	#N/A	BSG	#N/A
MRPL4	152	ANAPC1	205	RHOC	203	#N/A	ANAPC1	RHOC	#N/A
FBXL3	153	DTWD2	206	NT5E	204	#N/A	#N/A	#N/A	#N/A
ATP6V1G2	154	RGMA	207	SLC9A9	205	SLC9A9	RGMA	SLC9A9	#N/A
RECQL	155	CHL1	208	HNRNPK	206	#N/A	CHL1	HNRNPK	#N/A
NMRAL1	156	SLC24A3	209	RET	207	RET	SLC24A3	RET	#N/A
CYP46A1	157	RAB11FIP3	210	RALA	208	#N/A	RAB11FIP3	#N/A	#N/A
RSPH10B2	158	PCDHA6	211	CKM	209	#N/A	PCDHA6	CKM	#N/A
CNRIP1	159	CKAP5	212	ELAVL3	210	#N/A	CKAP5	#N/A	#N/A
C1QTNF4	160	TRAM1	213	MAP3K7	211	#N/A	#N/A	MAP3K7	#N/A
SRPR	160	FAM155A	214	EEF2	212	#N/A	#N/A	EEF2	#N/A
STXBP1	161	ALPK3	215	RUVBL1	213	#N/A	#N/A	RUVBL1	#N/A
BRSK2	162	ZNF652	216	CD58	214	#N/A	ZNF652	#N/A	#N/A
IGFBP7	163	ABCA1	217	SELL	215	#N/A	ABCA1	#N/A	ABCA1
NOC4L	164	ASB3	218	F3	216	#N/A	ASB3	F3	#N/A
EGR1	165	PRIM2	219	SPHK1	217	#N/A	#N/A	SPHK1	#N/A
OBSL1	166	DPP6	220	RGL3	218	#N/A	DPP6	RGL3	#N/A
MKNK2	167	GATS	221	MBL2	219	#N/A	GATS	#N/A	#N/A
RPA3	168	PRKD3	222	ATP2C1	220	#N/A	PRKD3	ATP2C1	#N/A
ATP13A2	169	TMEM42	223	KHSRP	220	#N/A	#N/A	KHSRP	#N/A
WDR86	169	SYPL1	224	CCND3	221	#N/A	SYPL1	CCND3	#N/A
FABP3	170	INHBE	225	NR1I2	222	#N/A	INHBE	NR1I2	#N/A
ENC1	171	ENGASE	226	FRAT2	223	#N/A	ENGASE	#N/A	ENGASE
XAF1	172	BTBD16	227	CD2	224	#N/A	#N/A	#N/A	#N/A
NECAB3	173	GLT8D2	228	TNFRSF10D	225	#N/A	#N/A	TNFRSF10D	#N/A
FAM71E1	174	FRG1	229	EGR2	226	#N/A	#N/A	#N/A	#N/A
NDUFA8	174	CREB5	230	ITGB8	227	#N/A	CREB5	ITGB8	CREB5
BSCL2	175	COL25A1	231	TYK2	228	TYK2	COL25A1	TYK2	#N/A
PFKFB3	176	NCS1	232	ADCY5	229	#N/A	NCS1	#N/A	#N/A
MTHFR	177	CSTF1	233	SELE	229	#N/A	CSTF1	#N/A	#N/A
CPT1C	178	KANSL1L	234	TGFBR1	230	#N/A	#N/A	TGFBR1	#N/A
CISD1	179	TMPRSS11A	235	GAP43	231	#N/A	#N/A	GAP43	#N/A
COMMD1	179	BMS1	236	SFRP4	231	#N/A	#N/A	#N/A	#N/A
SPAG9	179	SLC2A11	237	RPN1	232	RPN1	SLC2A11	RPN1	#N/A
N4BP1	180	SHANK2	238	CFD	233	#N/A	#N/A	CFD	#N/A
ATMIN	181	PRR13	239	DPYSL2	234	#N/A	PRR13	#N/A	#N/A
BMPER	182	LACE1	240	H3F3B	235	#N/A	LACE1	#N/A	#N/A
CADPS	182	ITGB3	241	SUPT5H	236	#N/A	ITGB3	#N/A	#N/A
NVL	182	CAMK4	242	DAPK1	237	DAPK1	#N/A	#N/A	#N/A
RNF175	182	DNAH17	243	NRAS	238	#N/A	#N/A	#N/A	#N/A
SNX27	183	CARNS1	244	SOX9	239	#N/A	#N/A	SOX9	#N/A
KMT2E	184	MYCL	245	RGS4	240	RGS4	#N/A	RGS4	#N/A
TUBB3	185	TRIM63	246	NFIL3	241	#N/A	#N/A	#N/A	#N/A
KCTD13	186	MAP4K5	247	SIRT1	242	#N/A	MAP4K5	#N/A	#N/A
RPL15	187	ANKH	248	COPB2	243	#N/A	#N/A	#N/A	#N/A
MAP2K4	188	MTAP	249	RAP1A	244	#N/A	MTAP	#N/A	#N/A
TUBG1	189	NTM	250	GATA2	245	#N/A	NTM	GATA2	#N/A
ATP13A1	190	CACNA1C	251	F5	246	#N/A	CACNA1C	#N/A	#N/A
PRMT7	190	DND1	252	GSTM1	247	#N/A	DND1	#N/A	#N/A
STK11IP	190	GPR115	253	DKK1	248	#N/A	#N/A	#N/A	#N/A
GRP	191	PAPSS1	254	GNAI1	249	#N/A	PAPSS1	GNAI1	#N/A
ATP5H	192	MYT1L	255	UHMK1	250	#N/A	MYT1L	UHMK1	#N/A
SOX2	192	P2RY12	256	ERVK-6	251	#N/A	P2RY12	#N/A	P2RY12
GLUD1	193	CCDC102B	257	ABHD11	252	#N/A	#N/A	#N/A	#N/A
AMPH	194	WAC	258	GATA3	253	#N/A	#N/A	#N/A	#N/A
MAP2K5	194	GPR141	259	MYOC	254	#N/A	#N/A	MYOC	#N/A
SLIT2	194	ARHGAP1	260	GADD45B	255	#N/A	ARHGAP1	#N/A	#N/A
NAGPA	195	HNRNPA2B1	261	GAD2	256	#N/A	#N/A	GAD2	#N/A
LPAR1	196	ZNF710	262	NOD1	257	#N/A	ZNF710	#N/A	#N/A
ACOT7	197	ZNF577	263	JAK3	258	#N/A	#N/A	#N/A	#N/A
ATP5B	197	SDC2	264	DTX3L	259	#N/A	#N/A	DTX3L	#N/A
MFSD6	197	LSM5	265	PLSCR2	259	#N/A	LSM5	PLSCR2	LSM5
AKR1A1	198	CRTC3	266	RFX1	260	#N/A	#N/A	RFX1	#N/A
ANP32B	198	PPP1R14C	267	DMPK	261	#N/A	PPP1R14C	DMPK	#N/A
ERLEC1	198	PDE4B	268	DARC	262	#N/A	PDE4B	#N/A	#N/A
RFX4	198	DIAPH1	269	GNA12	263	#N/A	DIAPH1	GNA12	#N/A
DNAJC1	199	BAZ1A	270	CSTA	264	#N/A	BAZ1A	#N/A	#N/A
LGALSL	199	TMEM184A	271	CDC37	265	#N/A	#N/A	CDC37	#N/A
GRAMD3	200	FMN1	272	CD1A	266	#N/A	#N/A	#N/A	#N/A
INPP5J	201	CRH	273	NFKBIB	267	#N/A	CRH	#N/A	#N/A
ERCC1	202	RRS1	273	CYP2C19	268	#N/A	RRS1	#N/A	#N/A
MAP1S	203	NR2E1	274	NCOA4	269	#N/A	NR2E1	NCOA4	#N/A
LANCL2	204	CHID1	275	ITGB4	270	#N/A	#N/A	#N/A	#N/A
HPCA	205	CRYBB3	276	NHLH1	271	#N/A	CRYBB3	NHLH1	#N/A
PLXNA1	205	VPS13D	277	DDC	272	#N/A	#N/A	#N/A	#N/A
VSNL1	206	ACSM2B	278	LIPE	273	#N/A	#N/A	LIPE	#N/A
ANXA9	207	ATP5H	279	TLE4	274	TLE4	ATP5H	TLE4	ATP5H
POP4	207	SEPT3	280	CTSK	275	#N/A	SEPT3	#N/A	#N/A
LNX1	208	GBP5	281	HIST2H2BE	276	#N/A	GBP5	#N/A	GBP5
CHP1	209	ANKIB1	282	AANAT	277	#N/A	#N/A	#N/A	#N/A
SH3BGRL2	210	TREML2	283	ADAM15	277	#N/A	TREML2	#N/A	TREML2
UQCRH	211	CECR1	284	GPI	278	#N/A	#N/A	GPI	#N/A
DHCR24	212	TCERG1L	285	SLC28A3	279	#N/A	#N/A	#N/A	#N/A
GARS	212	EFEMP1	286	RNASEL	280	RNASEL	#N/A	#N/A	#N/A
GSK3B	212	EML5	287	FCGR1A	281	#N/A	#N/A	#N/A	#N/A
NSA2	212	NUP88	288	BIRC5	282	#N/A	#N/A	BIRC5	#N/A
P4HTM	212	MEGF10	289	DAPK3	283	#N/A	MEGF10	DAPK3	#N/A
STYK1	213	MORN1	290	KLK1	283	#N/A	MORN1	#N/A	#N/A
EIF3K	214	PPM1H	291	LMNA	284	#N/A	#N/A	LMNA	#N/A
SOD1	215	ZKSCAN1	292	NCLN	284	#N/A	#N/A	NCLN	#N/A
PLA2G12B	216	GAL3ST4	293	RYR1	284	RYR1	GAL3ST4	RYR1	#N/A
ABHD17A	217	OR10K2	294	FXYD5	285	#N/A	#N/A	#N/A	#N/A
MBOAT7	217	CEL	295	LAMC1	286	#N/A	CEL	#N/A	#N/A
REEP6	218	HLA-C	296	SYT11	286	#N/A	#N/A	SYT11	#N/A
PRR11	219	ADK	297	TNFSF14	287	#N/A	ADK	TNFSF14	ADK
BPIFA1	220	OR2B2	298	VASP	287	#N/A	#N/A	VASP	#N/A
BCAS2	221	HLX	299	CD22	288	#N/A	HLX	#N/A	#N/A
DDX1	221	RGS4	300	VAV1	289	#N/A	RGS4	VAV1	RGS4
PHLPP2	221	TANC2	301	GSTA4	290	#N/A	#N/A	#N/A	#N/A
AQP4	222	ATP8B1	302	TAX1BP1	291	#N/A	ATP8B1	TAX1BP1	#N/A
SOGA2	222	ADAMTS14	303	UQCRFS1	292	#N/A	#N/A	UQCRFS1	#N/A
POLR2L	223	PSMA4	304	FGF20	293	#N/A	#N/A	#N/A	#N/A
DTNA	224	SOCS6	305	BMPR1A	294	#N/A	#N/A	BMPR1A	#N/A
COL24A1	225	RTTN	305	PAFAH1B3	295	#N/A	#N/A	PAFAH1B3	#N/A
EEF1A2	225	CXCL11	306	SELP	296	#N/A	#N/A	SELP	#N/A
RBP4	225	ARMC3	307	AKT2	297	#N/A	ARMC3	AKT2	ARMC3
TUBB	226	EPHA4	308	ELSPBP1	297	#N/A	EPHA4	#N/A	#N/A
ASPHD2	227	C1QTNF4	309	CLPP	298	#N/A	C1QTNF4	CLPP	#N/A
LPHN1	228	WDR55	310	PSAP	299	#N/A	WDR55	PSAP	#N/A
PEBP1	228	COL24A1	311	GSTA3	300	#N/A	COL24A1	GSTA3	#N/A
LYSMD1	229	SEC16B	312	MAP4K1	301	#N/A	#N/A	#N/A	#N/A
SRGAP1	229	GRID2	313	NR2F6	302	#N/A	#N/A	NR2F6	#N/A
TMOD1	230	PCDHA2	314	GHRHR	303	#N/A	PCDHA2	#N/A	#N/A
BCCIP	231	SH2D4B	315	PPP2R5D	304	#N/A	#N/A	#N/A	#N/A
CCDC25	231	NFE2L3	316	GDF15	305	#N/A	NFE2L3	#N/A	NFE2L3
MRPS35	231	SLC1A3	317	CNN1	306	#N/A	#N/A	#N/A	#N/A
NSF	231	RGS9	318	BCL2L12	307	#N/A	RGS9	#N/A	#N/A
FAM19A1	232	UNC13C	319	SETDB1	308	#N/A	UNC13C	SETDB1	#N/A
FUCA1	232	VPS13C	320	TNFRSF10B	309	#N/A	VPS13C	TNFRSF10B	#N/A
IK	232	ZNF502	321	NR1H2	310	#N/A	#N/A	NR1H2	#N/A
JAM3	232	PRKCB	322	SCARA3	311	SCARA3	PRKCB	#N/A	#N/A
KIAA0513	232	NAV2	323	TGFBR3	312	#N/A	NAV2	TGFBR3	#N/A
RABEPK	232	CCSER1	324	PPAN	313	#N/A	#N/A	#N/A	#N/A
SAR1A	233	ASIC2	325	GSTM4	314	#N/A	ASIC2	#N/A	#N/A
CA11	234	CPA6	326	SPTA1	315	#N/A	CPA6	SPTA1	#N/A
DHX8	235	FAM193B	327	SPPL2B	316	#N/A	FAM193B	SPPL2B	#N/A
GABRG2	236	SGTB	328	KDELR1	317	#N/A	#N/A	#N/A	#N/A
RASEF	236	STX1B	329	CTSV	318	#N/A	STX1B	#N/A	#N/A
TACC2	236	PCSK5	330	SAR1A	319	#N/A	PCSK5	SAR1A	#N/A
FERMT2	237	FGF7	331	ARHGEF2	320	#N/A	FGF7	ARHGEF2	#N/A
TCP1	237	PHACTR1	332	VANGL2	320	#N/A	#N/A	#N/A	#N/A
TTC21B	237	SLC45A3	333	DNMT1	321	#N/A	#N/A	#N/A	#N/A
PPP3CA	238	PPIB	334	BMP1	322	#N/A	PPIB	BMP1	#N/A
LYNX1	239	ZNF3	335	BBC3	323	#N/A	#N/A	#N/A	#N/A
NPDC1	239	MSI2	336	ICA1	323	ICA1	#N/A	ICA1	#N/A
POLDIP2	239	ZMAT3	337	AKT1S1	324	#N/A	#N/A	#N/A	#N/A
NEUROD6	240	TLL2	338	S100A10	325	#N/A	TLL2	S100A10	TLL2
FAM69A	241	ADSS	339	NEUROD6	326	#N/A	ADSS	NEUROD6	#N/A
PFDN5	241	GAS7	340	XRCC1	327	#N/A	GAS7	XRCC1	#N/A
SPINT2	242	VPS13B	341	RAB6B	328	#N/A	#N/A	RAB6B	#N/A
ADRBK1	243	SULT2A1	342	EPS15L1	329	#N/A	SULT2A1	#N/A	SULT2A1
MRPL9	243	ARHGAP44	343	PTBP1	330	#N/A	#N/A	#N/A	#N/A
PFN2	243	SH3YL1	344	MADCAM1	331	#N/A	#N/A	#N/A	#N/A
ANKRD13D	244	SPATA7	345	PRTN3	331	#N/A	SPATA7	PRTN3	#N/A
PFKM	244	DHDH	346	ITGA10	332	#N/A	DHDH	ITGA10	DHDH
YAP1	244	RXRG	347	RELB	333	#N/A	RXRG	#N/A	RXRG
PPA1	245	LMX1A	347	HOXA5	334	#N/A	LMX1A	HOXA5	LMX1A
CHD5	246	SPRY4	348	HNRNPL	335	#N/A	#N/A	HNRNPL	#N/A
ZNF829	246	FGF1	348	TK1	336	#N/A	FGF1	#N/A	#N/A
ZNF365	247	STAC3	349	HGS	337	#N/A	STAC3	HGS	#N/A
MICAL2	248	FOXO3	350	SERPINC1	338	#N/A	#N/A	SERPINC1	#N/A
LRRC8B	249	CALCRL	351	PIK3R2	339	#N/A	#N/A	PIK3R2	#N/A
SASH1	249	PIP5K1C	352	TLE2	339	#N/A	PIP5K1C	#N/A	PIP5K1C
SPOCK1	249	LRRC37A	353	RETN	340	#N/A	#N/A	RETN	#N/A
ATP5J2	250	PPP4R1	354	CD209	341	#N/A	#N/A	#N/A	#N/A
TRMT1	250	KCNIP1	355	YY1AP1	342	#N/A	KCNIP1	YY1AP1	#N/A
MYOG	251	RASA3	356	GP9	343	#N/A	RASA3	GP9	#N/A
NDUFV3	251	PARK2	357	NFYA	344	NFYA	PARK2	#N/A	#N/A
HLF	252	GALNT18	358	PIGC	345	#N/A	#N/A	PIGC	#N/A
MFHAS1	252	ZFHX4	359	ATP1B1	346	#N/A	#N/A	#N/A	#N/A
CABP1	253	WT1	360	EFNA2	347	#N/A	WT1	EFNA2	#N/A
NDUFS7	253	SLC9A8	361	RPS11	348	#N/A	#N/A	RPS11	#N/A
NPTX1	254	SLC27A2	362	NRG3	349	#N/A	#N/A	#N/A	#N/A
OPTN	254	FHL2	363	SLC9A3R1	349	#N/A	FHL2	#N/A	#N/A
SVOP	254	MVB12B	364	PIP5K1C	350	PIP5K1C	MVB12B	PIP5K1C	#N/A
GFRA2	255	ALCAM	365	DLG5	351	#N/A	#N/A	#N/A	#N/A
PPP3CB	255	TMED7	366	EPHB1	352	#N/A	#N/A	#N/A	#N/A
SYNGR3	255	FAM208A	367	AXL	353	#N/A	#N/A	#N/A	#N/A
ZBBX	255	PTPRA	368	DGKB	354	#N/A	PTPRA	#N/A	#N/A
ZCCHC17	256	MCM7	369	KIF11	355	#N/A	#N/A	#N/A	#N/A
PRMT8	257	SNX3	370	CDC34	356	#N/A	SNX3	CDC34	#N/A
SNX3	257	OSBPL10	371	CSNK1G2	357	#N/A	#N/A	#N/A	#N/A
AMER3	258	INSC	372	HIST2H2AA3	358	#N/A	#N/A	#N/A	#N/A
DNAJC8	259	SOX6	372	TECR	358	#N/A	SOX6	#N/A	#N/A
PARK7	259	THRA	373	TNFRSF10A	359	#N/A	#N/A	TNFRSF10A	#N/A
PI4KA	260	TMEM168	374	ACPP	360	#N/A	#N/A	ACPP	#N/A
TESK1	261	PHF2	375	PPIF	360	#N/A	#N/A	PPIF	#N/A
APLNR	262	NSL1	376	POLE3	361	#N/A	#N/A	POLE3	#N/A
BCKDHA	263	KCNG3	377	GRM3	362	GRM3	#N/A	#N/A	#N/A
TMEM69	263	PSMC6	378	HSD3B2	363	#N/A	PSMC6	#N/A	#N/A
NSMCE1	264	NECAB1	379	STK11	364	#N/A	NECAB1	STK11	#N/A
RWDD2A	264	ELMO1	380	IGFBP1	365	#N/A	ELMO1	#N/A	ELMO1
NAA60	265	B4GALNT2	381	CASQ1	366	#N/A	#N/A	CASQ1	#N/A
PPME1	266	RBBP9	382	ATP1A2	367	#N/A	#N/A	ATP1A2	#N/A
THY1	266	MCFD2	383	ADCY1	368	#N/A	#N/A	ADCY1	#N/A
TAS2R7	267	ABCB9	384	LIMK1	369	#N/A	ABCB9	LIMK1	#N/A
ICA1	268	GUCY1B3	385	AIMP2	370	#N/A	GUCY1B3	#N/A	#N/A
NDUFAB1	268	AKAP6	386	AMH	371	#N/A	AKAP6	AMH	#N/A
SARS	268	SMOX	387	RAC3	372	#N/A	#N/A	RAC3	#N/A
CHCHD2	269	TMPRSS11F	388	FZD9	373	#N/A	#N/A	#N/A	#N/A
FAM175A	269	STYX	389	MPP6	373	#N/A	#N/A	#N/A	#N/A
FXYD6	269	SUCNR1	390	ERCC2	374	#N/A	SUCNR1	#N/A	SUCNR1
THYN1	269	SETD1B	391	HSD3B1	374	#N/A	#N/A	HSD3B1	#N/A
ZNF780A	269	KANSL2	392	EPC1	375	#N/A	#N/A	EPC1	#N/A
DCTN3	270	DIRC1	393	CHRNB2	376	#N/A	DIRC1	CHRNB2	#N/A
GPAA1	270	IFNA14	394	AQP1	377	#N/A	#N/A	AQP1	#N/A
MNAT1	270	CRY2	395	FDXR	377	#N/A	CRY2	FDXR	#N/A
EPDR1	271	ADCY3	396	KIFAP3	378	#N/A	#N/A	KIFAP3	#N/A
HK2	271	CADPS	397	CYP2C9	379	#N/A	CADPS	#N/A	#N/A
ZFR	271	EML4	398	NMRK2	379	#N/A	EML4	NMRK2	#N/A
TSTA3	272	TP63	399	PGBD3	380	#N/A	#N/A	#N/A	#N/A
CHRNA4	273	TAF6	400	TRH	381	#N/A	#N/A	TRH	#N/A
OCA2	273	ABRACL	401	MUC1	382	#N/A	#N/A	MUC1	#N/A
RAP1GDS1	273	SNAI1	402	TRERF1	382	#N/A	SNAI1	TRERF1	#N/A
ID3	274	ANTXR1	403	CD33	383	CD33	#N/A	CD33	#N/A
ACHE	275	SGCZ	404	MDH2	384	#N/A	#N/A	MDH2	#N/A
TMEM97	275	MLPH	405	TWIST1	385	#N/A	MLPH	#N/A	#N/A
CERS6	276	OAS3	406	KIAA1279	386	#N/A	OAS3	KIAA1279	#N/A
ARF5	277	FIG4	407	XAB2	386	#N/A	FIG4	XAB2	#N/A
AMER2	278	MYO16	408	GTPBP2	387	#N/A	MYO16	#N/A	#N/A
DXO	279	CNPY4	409	SLC5A5	388	#N/A	CNPY4	SLC5A5	#N/A
FAM63A	279	TICAM2	410	PLA2G12B	389	#N/A	#N/A	PLA2G12B	#N/A
XRCC6	279	THSD1	411	RYK	390	#N/A	#N/A	#N/A	#N/A
ANKRD9	280	CNGB1	412	ACP5	391	#N/A	CNGB1	#N/A	#N/A
COMMD6	280	VAV3	413	GJA8	391	#N/A	#N/A	#N/A	#N/A
LDHA	280	CAV2	414	GSTM3	391	#N/A	CAV2	GSTM3	#N/A
MRPL1	280	TES	414	SRPRB	392	#N/A	#N/A	SRPRB	#N/A
KIAA1644	281	KLHL25	415	FOSB	393	#N/A	KLHL25	FOSB	#N/A
CAPRIN2	282	FBXO15	416	GTF2I	394	#N/A	#N/A	#N/A	#N/A
FAM134B	282	NRG1	416	NEUROG3	395	#N/A	#N/A	#N/A	#N/A
NFIC	282	FHIT	417	INMT	396	#N/A	#N/A	INMT	#N/A
SCO2	282	EXOC2	418	DDX20	397	#N/A	EXOC2	DDX20	#N/A
ESF1	283	ROBO1	419	AARS2	398	#N/A	#N/A	#N/A	#N/A
LRRC29	283	COPS2	420	GRIN2C	399	#N/A	COPS2	GRIN2C	#N/A
PTMA	284	CCNT1	421	BAIAP2	400	#N/A	#N/A	#N/A	#N/A
ASAH2B	285	PINX1	422	MGST3	401	#N/A	#N/A	MGST3	#N/A
ZCCHC24	285	NEGR1	423	XRN1	402	#N/A	NEGR1	XRN1	NEGR1
MRPL40	286	PTPRM	424	NAPA	403	#N/A	PTPRM	NAPA	#N/A
CAMK1G	287	GPR87	425	TNFRSF10C	404	#N/A	#N/A	TNFRSF10C	#N/A
CAPNS1	287	TRPM7	426	H2AFV	405	#N/A	TRPM7	#N/A	#N/A
LMF1	287	WBP2NL	427	KIRREL	405	#N/A	WBP2NL	#N/A	#N/A
RRP7A	287	USP10	428	IL12RB1	406	#N/A	USP10	#N/A	#N/A
TBC1D17	287	GAK	429	TTK	406	#N/A	#N/A	TTK	#N/A
ARF3	288	FST	430	CYP2B6	407	#N/A	FST	#N/A	#N/A
TARBP1	288	HECTD4	431	PIGM	408	#N/A	#N/A	#N/A	#N/A
CHST11	289	CPM	432	CH25H	409	#N/A	CPM	#N/A	#N/A
DYM	289	TMEM132C	433	PRTFDC1	410	#N/A	#N/A	#N/A	#N/A
HBQ1	290	EGFR	434	GSTA1	411	#N/A	EGFR	GSTA1	EGFR
KCTD4	291	NPHP4	435	PNOC	411	#N/A	#N/A	PNOC	#N/A
SLC4A3	291	POLR2L	436	SNRPD2	412	#N/A	POLR2L	SNRPD2	#N/A
ACAP3	292	NAA40	437	SULT2B1	413	#N/A	NAA40	SULT2B1	#N/A
PPAPDC3	292	PLEKHA1	438	MPZ	414	#N/A	PLEKHA1	#N/A	#N/A
TPI1	292	CDK1	439	PPP2R1A	414	#N/A	CDK1	PPP2R1A	CDK1
CIRBP	293	SLC4A4	440	PKHD1	415	#N/A	#N/A	PKHD1	#N/A
RAPGEF3	294	ELF5	441	WNT2B	415	#N/A	ELF5	WNT2B	#N/A
EMX2	295	KDM2A	442	SNAPIN	416	#N/A	#N/A	#N/A	#N/A
MRPS21	295	PSMA3	443	TOMM40	417	#N/A	PSMA3	#N/A	#N/A
CUL1	296	VPS36	444	CBLB	418	#N/A	VPS36	#N/A	#N/A
ITPKA	297	MAPKAPK2	445	ACADM	419	#N/A	MAPKAPK2	ACADM	#N/A
SMURF2	297	TAS2R60	446	FTSJ2	419	#N/A	#N/A	FTSJ2	#N/A
CARTPT	298	ADAM28	447	MAP3K8	420	#N/A	ADAM28	#N/A	ADAM28
EXOC3	298	PIP4K2A	448	UMPS	421	#N/A	#N/A	#N/A	#N/A
GTF2B	298	RIMS3	449	PLSCR4	422	#N/A	#N/A	PLSCR4	#N/A
LRP4	298	PTPRJ	450	LGALS3BP	423	#N/A	#N/A	LGALS3BP	#N/A
TMCO6	298	RASGRP3	451	ORM2	423	#N/A	RASGRP3	#N/A	#N/A
CATR1	299	HSPA9	452	SLC39A3	424	#N/A	#N/A	SLC39A3	#N/A
GLIS3	300	ICA1	453	FSCN1	425	FSCN1	ICA1	#N/A	ICA1
ATP6V1F	301	DACH1	454	KLK6	426	#N/A	#N/A	#N/A	#N/A
CHN1	302	CADM1	455	CAPZA1	427	#N/A	#N/A	#N/A	#N/A
AP3D1	303	LPCAT3	456	SYNCRIP	427	#N/A	#N/A	#N/A	#N/A
HIP1	303	SLC13A3	457	UGCG	428	#N/A	#N/A	#N/A	#N/A
RASD2	303	PTPRT	458	GLMN	429	#N/A	#N/A	#N/A	#N/A
SYT13	303	PVRIG	459	SIAH2	429	#N/A	#N/A	#N/A	#N/A
ZBTB38	304	GPRC5B	460	GCK	430	#N/A	#N/A	#N/A	#N/A
KCNG1	305	TNFRSF8	461	NFKBIE	430	#N/A	#N/A	#N/A	#N/A
CHCHD10	306	EPS15	462	MUSK	431	#N/A	#N/A	MUSK	#N/A
FSHR	307	TP53INP1	463	PCBD1	431	#N/A	TP53INP1	PCBD1	#N/A
TAX1BP3	307	CDH5	464	NTF4	432	#N/A	#N/A	NTF4	#N/A
ZNF566	307	KPNB1	465	CASQ2	433	#N/A	#N/A	CASQ2	#N/A
UBXN4	308	NLRP13	466	AHCYL1	434	#N/A	#N/A	AHCYL1	#N/A
SIVA1	309	GUCA1B	467	CD7	435	#N/A	#N/A	#N/A	#N/A
DCLK1	310	DDB2	468	TREM1	435	#N/A	DDB2	TREM1	#N/A
PTPN3	310	RCOR2	469	WBP2	435	#N/A	#N/A	#N/A	#N/A
TMEM102	311	CXCL10	470	S100A4	436	#N/A	#N/A	S100A4	#N/A
ZMAT2	312	CAT	471	RAD23A	437	#N/A	#N/A	RAD23A	#N/A
GRIA1	313	TYK2	472	CDC14A	438	#N/A	TYK2	CDC14A	TYK2
PRKCB	313	ADAM22	473	GIPC1	438	#N/A	ADAM22	#N/A	#N/A
VOPP1	313	JMJD7-PLA2G4B	474	CYP4F8	439	#N/A	#N/A	#N/A	#N/A
CEBPB	314	STYK1	475	CYP4F12	440	#N/A	STYK1	CYP4F12	#N/A
GABRB3	315	HLA-DOB	476	PIP5K1A	441	#N/A	#N/A	#N/A	#N/A
GYPA	315	FKBP9	477	NOS1AP	442	#N/A	#N/A	NOS1AP	#N/A
UBXN2A	315	CBX3	478	PPP1R17	443	#N/A	CBX3	#N/A	CBX3
ZNF622	315	BAG6	479	SLC18A3	443	#N/A	#N/A	#N/A	#N/A
ZSWIM4	316	SYNE1	480	CYP4F11	444	#N/A	#N/A	CYP4F11	#N/A
GJA1	317	RNF114	481	DHX9	445	#N/A	RNF114	#N/A	#N/A
POLK	317	GALK2	482	GYS1	446	#N/A	GALK2	#N/A	#N/A
SLC25A44	317	ERO1LB	483	PPAP2C	447	#N/A	#N/A	PPAP2C	#N/A
STEAP2	317	PIK3C2G	484	FTL	448	#N/A	PIK3C2G	FTL	#N/A
TMX4	317	TREML4	484	FZD8	449	#N/A	TREML4	FZD8	#N/A
HSPA2	318	ST3GAL1	485	EEF1A1	450	#N/A	#N/A	#N/A	#N/A
TIAM1	318	XRCC5	486	PIK3CB	451	#N/A	#N/A	#N/A	#N/A
CPEB4	319	FAM227B	487	OPTN	452	#N/A	#N/A	OPTN	#N/A
DYNC1I1	319	ARHGDIB	488	LRRC7	453	#N/A	ARHGDIB	LRRC7	#N/A
FERD3L	319	PLD5	489	CELSR2	454	#N/A	#N/A	#N/A	#N/A
HIBCH	319	BAI3	490	KLK2	455	#N/A	#N/A	KLK2	#N/A
NUTF2	319	INPP4B	491	KCNJ9	456	#N/A	INPP4B	KCNJ9	#N/A
UHMK1	319	DNTT	492	ELAVL1	457	ELAVL1	#N/A	#N/A	#N/A
DDX10	320	GADD45G	493	MDFI	458	#N/A	GADD45G	#N/A	GADD45G
FBXL2	320	SEMA4D	493	DEDD	459	#N/A	#N/A	#N/A	#N/A
KATNAL1	320	NGEF	494	ITGA8	459	#N/A	NGEF	#N/A	#N/A
TSPYL5	320	SLC23A2	495	PKLR	460	#N/A	#N/A	PKLR	#N/A
AURKAIP1	321	PAX3	496	TRDMT1	461	#N/A	PAX3	#N/A	#N/A
ETV6	322	PRKCA	497	NMNAT3	462	#N/A	#N/A	#N/A	#N/A
GPD1L	322	EFCAB13	498	ACPT	463	#N/A	#N/A	ACPT	#N/A
PCDHA3	322	INPP5K	499	SAFB	464	#N/A	#N/A	SAFB	#N/A
CA10	323	RRBP1	500	SARS	465	#N/A	RRBP1	SARS	#N/A
FBXO34	323	ACER2	501	FSD1	466	#N/A	#N/A	FSD1	#N/A
NDUFA13	324	LY6G5C	502	CYP2C8	467	#N/A	LY6G5C	CYP2C8	#N/A
RPN1	324	GRM1	503	ACP6	468	ACP6	GRM1	#N/A	#N/A
ZNF638	324	TMEM55A	504	PTPN22	469	#N/A	TMEM55A	PTPN22	#N/A
OPN3	325	BMP2	505	INHBA	470	#N/A	BMP2	INHBA	#N/A
CCDC24	326	COMMD1	506	GSTM2	471	#N/A	COMMD1	GSTM2	#N/A
DDR1	326	SDK1	507	PSPH	472	#N/A	SDK1	PSPH	SDK1
KRT4	327	HUNK	508	TPR	473	#N/A	HUNK	#N/A	#N/A
AJAP1	328	PLCH1	509	TREM2	474	TREM2	#N/A	#N/A	#N/A
ATP5D	328	TDG	510	RBP4	475	#N/A	#N/A	RBP4	#N/A
SHF	328	DLC1	511	MEP1A	476	#N/A	#N/A	#N/A	#N/A
CCT2	329	ATF3	512	CASP14	477	#N/A	ATF3	CASP14	#N/A
TCAP	329	DTNA	513	DST	478	#N/A	DTNA	#N/A	#N/A
FAT1	330	MAPRE2	513	COX7A1	479	#N/A	MAPRE2	COX7A1	#N/A
AFF1	331	SCN4A	514	KIF27	480	#N/A	#N/A	#N/A	#N/A
LAMTOR2	331	SCARB1	515	TPM3	481	#N/A	SCARB1	#N/A	#N/A
NRXN3	331	ZNF232	516	MYLK	482	#N/A	#N/A	#N/A	#N/A
NT5C3B	331	PRICKLE2	517	MAT1A	483	MAT1A	#N/A	#N/A	#N/A
AK5	332	MED12L	518	CD53	484	#N/A	MED12L	#N/A	#N/A
MRPL46	332	COL6A3	519	GNAI3	485	#N/A	#N/A	GNAI3	#N/A
NRXN2	332	ADAMTSL3	520	GBA	486	#N/A	ADAMTSL3	#N/A	#N/A
OCIAD2	332	CMTM7	521	CD177	487	#N/A	CMTM7	#N/A	#N/A
GPN2	333	TLE4	522	PTOV1	487	#N/A	TLE4	#N/A	TLE4
PSMG3	333	PTPRN2	523	CRISP3	488	#N/A	PTPRN2	CRISP3	#N/A
SHANK3	333	ANKRD33B	524	PLA2G7	489	#N/A	#N/A	PLA2G7	#N/A
PIDD	334	PTEN	525	PAPPA2	490	#N/A	#N/A	PAPPA2	#N/A
NDUFV2	335	PLCG2	526	EPHX3	491	#N/A	#N/A	#N/A	#N/A
ACBD5	336	MME	527	PARD3	492	#N/A	MME	#N/A	MME
MPV17	336	MBNL1	528	EFNA1	493	#N/A	#N/A	EFNA1	#N/A
ATXN7L3B	337	CD46	529	PIAS3	494	#N/A	#N/A	#N/A	#N/A
RABGEF1	337	IGH	530	PPP3CC	495	#N/A	#N/A	#N/A	#N/A
ACTRT3	338	PDZD2	531	KLF4	496	#N/A	PDZD2	KLF4	#N/A
KIF23	338	IK	532	POLR2E	497	POLR2E	IK	POLR2E	#N/A
ABCB9	339	CCDC101	533	CDK13	498	#N/A	CCDC101	#N/A	#N/A
ATP1A3	339	KCNA4	534	CCSER2	499	#N/A	#N/A	CCSER2	#N/A
ATP5A1	339	ZNF560	535	FCGR2A	500	#N/A	ZNF560	#N/A	#N/A
CCDC152	339	GPR176	536	DCAF6	501	#N/A	GPR176	DCAF6	#N/A
CHMP4B	339	TEAD1	537	ZEB1	502	#N/A	TEAD1	#N/A	#N/A
DERL3	339	HOXD1	538	PPP5C	503	#N/A	HOXD1	PPP5C	#N/A
LDHB	339	AMPH	539	TNR	504	#N/A	AMPH	#N/A	AMPH
PGF	339	FAM87A	540	EIF3G	505	#N/A	#N/A	EIF3G	#N/A
PLCL2	339	ZNF596	540	SELENBP1	506	#N/A	ZNF596	#N/A	#N/A
RAN	339	GNPNAT1	541	NPR1	507	#N/A	GNPNAT1	NPR1	#N/A
SLC25A3	339	TATDN3	542	HMGCS2	508	#N/A	#N/A	HMGCS2	#N/A
SSBP2	339	ATP8B4	543	MAG	509	#N/A	#N/A	#N/A	#N/A
ZNF160	339	DFNB31	544	IKZF1	510	#N/A	DFNB31	IKZF1	DFNB31
IFI6	341	MAFK	545	JMJD6	511	#N/A	#N/A	#N/A	#N/A
PRPF38B	341	ADGB	546	LGI1	512	#N/A	#N/A	LGI1	#N/A
COX5B	342	CCDC158	547	UBE2D1	513	UBE2D1	CCDC158	UBE2D1	#N/A
IDH3B	343	CATSPERB	548	PSG3	514	#N/A	#N/A	PSG3	#N/A
PRR19	343	SLC9A9	549	ASL	515	#N/A	SLC9A9	#N/A	SLC9A9
BRD9	344	AIM1	550	CYP2C18	515	#N/A	AIM1	CYP2C18	#N/A
KAT6B	344	LRP4	551	AP3D1	516	#N/A	LRP4	AP3D1	#N/A
B9D2	345	STK3	552	MAP2K2	517	#N/A	#N/A	MAP2K2	#N/A
FSTL4	345	GP6	553	GSTA2	518	#N/A	GP6	#N/A	#N/A
SUPV3L1	345	CUX1	554	IKBKAP	519	#N/A	CUX1	IKBKAP	#N/A
TLN2	345	LIPN	555	OGDH	520	#N/A	#N/A	#N/A	#N/A
TTC9B	345	EP300	556	ATP1A4	521	#N/A	EP300	ATP1A4	#N/A
AP2S1	346	VIT	557	HIST2H2AA4	522	#N/A	#N/A	#N/A	#N/A
PET112	347	CMIP	558	TAL2	523	#N/A	CMIP	TAL2	#N/A
PLSCR4	347	STX3	559	GSTM5	524	#N/A	#N/A	#N/A	#N/A
PSMB3	347	METAP1D	560	BIN3	525	#N/A	METAP1D	#N/A	#N/A
RFC5	347	ALDH4A1	561	FLT3LG	526	#N/A	#N/A	FLT3LG	#N/A
WDR7	347	UAP1	562	GADD45G	527	GADD45G	#N/A	GADD45G	#N/A
MT-CO3	348	MUCL1	563	MYOZ1	528	#N/A	#N/A	MYOZ1	#N/A
EMC4	349	SUPT4H1	564	CAMK2G	529	#N/A	SUPT4H1	CAMK2G	#N/A
FCRLA	349	POLR2E	565	LAMC2	530	#N/A	POLR2E	LAMC2	POLR2E
EPT1	350	TTC8	566	DFNB31	531	DFNB31	#N/A	DFNB31	#N/A
MT1X	350	CDO1	567	CARD8	532	#N/A	CDO1	#N/A	#N/A
CAP1	351	TMEM37	568	RAB3A	533	#N/A	TMEM37	RAB3A	#N/A
NELFE	352	CLEC3B	569	IVL	534	#N/A	#N/A	#N/A	#N/A
ADSL	353	ENPP7	570	ADK	535	ADK	#N/A	ADK	#N/A
CCDC85B	353	RBFOX3	570	PRKG1	536	#N/A	RBFOX3	PRKG1	#N/A
UBAP2	353	ATP8B3	571	IER2	537	#N/A	ATP8B3	IER2	ATP8B3
MGST3	354	FKBP1A	572	POR	538	#N/A	#N/A	POR	#N/A
HEY2	355	HARS	573	PSMD8	539	#N/A	HARS	PSMD8	#N/A
RGS11	355	MARCH4	574	AMPH	540	AMPH	MARCH4	AMPH	#N/A
DBT	356	CDCP1	575	ATP4A	541	#N/A	CDCP1	#N/A	#N/A
DLD	356	BTN3A1	576	PBX1	541	#N/A	#N/A	PBX1	#N/A
EIF3G	356	SLC10A7	577	CYP2F1	542	#N/A	SLC10A7	CYP2F1	#N/A
GPR19	356	PSORS1C2	578	KIF5B	543	#N/A	PSORS1C2	KIF5B	#N/A
NDUFA7	356	HARS2	579	GRIN2D	544	#N/A	#N/A	GRIN2D	#N/A
NECAB2	356	TIAM2	580	MARK4	545	#N/A	TIAM2	MARK4	#N/A
PSMA5	356	NUP210	581	LSM7	546	#N/A	#N/A	LSM7	#N/A
PSMB1	356	RAC1	582	RBP1	547	#N/A	#N/A	#N/A	#N/A
RHOB	356	DPY19L1	583	HIP1	548	HIP1	#N/A	HIP1	#N/A
SLC35G2	356	LIPC	584	APBB1IP	549	#N/A	LIPC	#N/A	#N/A
VPS16	356	ACPL2	585	ERCC1	550	#N/A	#N/A	ERCC1	#N/A
CCNA1	358	FAM214A	586	DHDH	551	DHDH	#N/A	DHDH	#N/A
ITGB1BP1	358	UBE2E1	587	ZNF559	552	ZNF559	#N/A	ZNF559	#N/A
MEA1	358	UBE2E2	587	LRRTM3	553	#N/A	#N/A	#N/A	#N/A
TEF	358	LRRC8D	588	MATK	554	#N/A	#N/A	MATK	#N/A
SEPT7	360	TMED9	589	DNASE2	555	#N/A	#N/A	DNASE2	#N/A
FBXO16	361	HACL1	590	CYP2S1	556	#N/A	HACL1	#N/A	#N/A
CLPP	362	BCKDK	591	ASTN1	557	#N/A	BCKDK	ASTN1	#N/A
SYN3	363	GDF3	592	HSD17B3	558	#N/A	#N/A	#N/A	#N/A
UBE2QL1	363	P2RY14	593	ICAM3	559	#N/A	P2RY14	#N/A	P2RY14
GPHA2	364	OR2T8	594	ANXA7	560	#N/A	#N/A	ANXA7	#N/A
PSMC1	364	WEE1	595	BCKDHA	561	#N/A	#N/A	BCKDHA	#N/A
CCNDBP1	365	PKNOX2	596	RPS19	562	#N/A	#N/A	#N/A	#N/A
OXCT1	365	LY6G5B	597	MGLL	563	#N/A	#N/A	MGLL	#N/A
KATNB1	366	LRRC25	598	EAF2	564	#N/A	LRRC25	#N/A	LRRC25
LRPAP1	366	LIG4	599	GSTA5	565	#N/A	LIG4	#N/A	#N/A
UQCRFS1	367	TMEM117	600	TRPC1	566	#N/A	#N/A	#N/A	#N/A
STX12	368	JADE2	601	DBT	567	#N/A	#N/A	DBT	#N/A
ANKMY2	369	CRMP1	602	VAV3	568	VAV3	CRMP1	#N/A	#N/A
ATP8A2	369	PODXL	603	EIF2AK1	569	#N/A	#N/A	EIF2AK1	#N/A
CDK10	370	CCDC112	604	FPR1	570	FPR1	CCDC112	#N/A	#N/A
PAIP2	371	MGMT	605	KLF2	571	#N/A	MGMT	KLF2	#N/A
TUFM	372	TEK	606	UHRF1	572	#N/A	TEK	UHRF1	#N/A
AKIRIN2	373	FAM220A	607	TXNIP	573	#N/A	#N/A	TXNIP	#N/A
ATP2A3	373	WDR27	608	FCER1G	574	#N/A	#N/A	#N/A	#N/A
FGFR3	373	MAP10	609	CCM2	575	#N/A	#N/A	CCM2	#N/A
MSH2	373	TRIM5	610	PTP4A1	576	#N/A	TRIM5	PTP4A1	#N/A
PITPNB	373	PPP1R1C	611	SPRR1A	577	#N/A	PPP1R1C	SPRR1A	#N/A
POLR3C	373	PRKD1	612	APOA1BP	578	#N/A	#N/A	#N/A	#N/A
SYT4	373	RET	613	IRF3	579	#N/A	RET	#N/A	RET
ZBTB48	373	ZFP64	614	BCL9	580	#N/A	#N/A	#N/A	#N/A
PRR24	374	NRP1	615	HAMP	581	#N/A	NRP1	#N/A	NRP1
SLC39A4	374	TMEM120B	616	CD2AP	582	CD2AP	TMEM120B	#N/A	#N/A
SPHK2	374	CACNA1S	617	DNM2	583	#N/A	#N/A	DNM2	#N/A
FUBP3	375	TMPRSS11B	618	KPNA1	584	#N/A	TMPRSS11B	KPNA1	#N/A
NUP188	375	TC2N	619	WDR47	585	WDR47	TC2N	#N/A	#N/A
RAB15	375	SLC16A5	620	CELF3	586	#N/A	#N/A	CELF3	#N/A
ATXN10	377	CSF3R	621	BAAT	587	#N/A	CSF3R	BAAT	#N/A
MDP1	377	KLRC1	622	ENTPD1	588	#N/A	#N/A	#N/A	#N/A
PM20D2	377	RXRA	623	GNA15	589	#N/A	#N/A	#N/A	#N/A
ANKDD1A	378	WDR5	623	PIAS4	590	#N/A	WDR5	PIAS4	#N/A
PPIB	378	IDUA	624	KAT6B	591	#N/A	#N/A	KAT6B	#N/A
MED16	379	ZC3H14	625	RFWD2	592	#N/A	#N/A	RFWD2	#N/A
KCTD19	380	WFDC10A	626	MAP3K10	593	#N/A	#N/A	#N/A	#N/A
KIF5B	381	ATP10B	627	GCLC	594	#N/A	#N/A	#N/A	#N/A
TRIM17	381	GABRB2	627	ASAH1	595	#N/A	GABRB2	ASAH1	#N/A
FLAD1	382	EPAS1	628	AES	596	#N/A	EPAS1	#N/A	#N/A
NDUFB4	382	GBP6	629	CD5L	597	#N/A	GBP6	#N/A	#N/A
SDF4	382	PABPC1	630	PSMB4	598	#N/A	PABPC1	PSMB4	#N/A
SRP54	383	FAM150B	631	UBE2D4	599	#N/A	FAM150B	#N/A	#N/A
SYT15	383	CORIN	632	CD1C	600	#N/A	CORIN	#N/A	#N/A
HN1	384	SMARCA2	633	MSMB	601	#N/A	SMARCA2	#N/A	#N/A
SEL1L3	384	RYR1	634	TFG	602	#N/A	RYR1	#N/A	RYR1
GABARAPL2	385	ZMAT2	635	NCBP1	603	#N/A	ZMAT2	#N/A	#N/A
IARS	386	TMEM54	636	NT5C	603	#N/A	#N/A	#N/A	#N/A
TANC1	386	EXO1	637	POLR2I	604	#N/A	#N/A	POLR2I	#N/A
ANK1	387	ANKHD1	638	C5AR1	605	#N/A	ANKHD1	#N/A	#N/A
ABCC6	388	ALPK2	639	GAS1	606	#N/A	#N/A	GAS1	#N/A
HUNK	389	KIAA1217	640	ICAM4	607	#N/A	KIAA1217	ICAM4	KIAA1217
IMPAD1	389	RNF216	641	ARPC5	608	#N/A	#N/A	#N/A	#N/A
TERF2IP	390	SREBF2	642	IFIT1	608	#N/A	#N/A	IFIT1	#N/A
TMPRSS5	391	SLC9A3	643	NDUFB7	609	#N/A	SLC9A3	NDUFB7	#N/A
TUBA4A	392	GPR133	644	S100A2	610	#N/A	#N/A	#N/A	#N/A
FAM101B	393	RAN	644	GET4	611	#N/A	RAN	GET4	#N/A
PSAT1	393	DTX1	645	COL13A1	612	#N/A	#N/A	#N/A	#N/A
FKBP1B	394	SPAG16	646	FUT1	613	#N/A	#N/A	#N/A	#N/A
SLC30A4	395	PRSS36	647	RPL38	614	#N/A	#N/A	RPL38	#N/A
CLIP3	396	EMR2	648	GTF2F1	615	#N/A	#N/A	GTF2F1	#N/A
PACS2	396	LELP1	649	PPP1R14A	615	#N/A	#N/A	#N/A	#N/A
THPO	397	SPRR2G	649	ILVBL	616	#N/A	#N/A	#N/A	#N/A
ANKRD13A	398	STK32B	650	AK5	617	#N/A	#N/A	AK5	#N/A
MRPS23	398	CACNA1D	651	PVRL3	618	#N/A	#N/A	#N/A	#N/A
PARM1	398	GLIS3	652	ACOX1	619	#N/A	GLIS3	#N/A	#N/A
ALDOC	400	LIPK	653	DOK2	620	#N/A	#N/A	#N/A	#N/A
CATSPER1	400	TAS2R41	654	CCT6A	621	#N/A	TAS2R41	CCT6A	#N/A
TNNT1	400	MIER1	655	TSHB	622	#N/A	MIER1	#N/A	#N/A
MFF	401	SYNE2	656	BCL10	623	#N/A	#N/A	BCL10	#N/A
RNF150	401	CETN1	657	GCM1	624	#N/A	#N/A	GCM1	#N/A
GDAP1	402	COLEC12	657	CCL25	625	CCL25	COLEC12	#N/A	#N/A
ICAM5	402	RGS6	658	CD1B	625	#N/A	RGS6	#N/A	#N/A
SMAD5	403	KCNB2	659	SEC24C	626	#N/A	KCNB2	#N/A	#N/A
PARP2	404	ITGBL1	660	DNAJC1	627	#N/A	#N/A	DNAJC1	#N/A
ERCC3	405	PDE11A	661	ETV1	628	#N/A	#N/A	#N/A	#N/A
NRSN2	406	ST6GALNAC3	662	RNF2	629	#N/A	#N/A	#N/A	#N/A
PITRM1	407	SHOC2	663	PPP2R2A	630	#N/A	SHOC2	#N/A	#N/A
LIPC	408	FAM105A	664	ALDOB	631	#N/A	#N/A	ALDOB	#N/A
CCSER2	409	CADPS2	665	HOXA10	632	#N/A	CADPS2	#N/A	#N/A
DPM3	410	SLC6A2	666	PAQR8	633	#N/A	#N/A	PAQR8	#N/A
FAM89B	410	BICC1	667	XPA	634	#N/A	#N/A	#N/A	#N/A
YWHAB	411	OTUD7B	668	CDK3	635	#N/A	#N/A	CDK3	#N/A
NTNG2	412	FA2H	669	MEF2D	636	#N/A	#N/A	#N/A	#N/A
FAM161B	413	LILRB4	670	BYSL	637	#N/A	LILRB4	BYSL	#N/A
SEMA3F	413	SH3GL3	671	RHO	638	#N/A	#N/A	RHO	#N/A
SYMPK	413	ARHGAP8	672	INVS	639	#N/A	#N/A	INVS	#N/A
DEGS1	414	DLL3	673	HNRNPH3	640	#N/A	DLL3	#N/A	DLL3
MADD	414	CKAP2	674	SLC22A7	641	#N/A	#N/A	#N/A	#N/A
OR2K2	414	TMEM132B	675	PDE6C	642	#N/A	#N/A	PDE6C	#N/A
RRAGA	414	PDE1C	676	MGAT5B	643	#N/A	PDE1C	MGAT5B	PDE1C
USPL1	415	FAM169B	677	TUSC3	644	#N/A	#N/A	TUSC3	#N/A
BEND5	416	GPHB5	678	JAZF1	645	#N/A	#N/A	JAZF1	#N/A
CPNE9	416	AKAP13	679	RGS3	646	#N/A	#N/A	#N/A	#N/A
CSRNP1	416	VGLL4	680	SRSF11	647	#N/A	#N/A	SRSF11	#N/A
NDUFA12	416	CSMD2	681	SNCG	648	#N/A	CSMD2	SNCG	#N/A
RAB3B	416	PLAGL1	682	MAST1	649	#N/A	PLAGL1	MAST1	#N/A
TAS2R10	416	TET2	683	FARSA	650	#N/A	#N/A	FARSA	#N/A
SERPINF1	418	RDH13	684	SFTPD	651	SFTPD	#N/A	SFTPD	#N/A
YIPF2	419	ZSCAN21	685	NCR2	652	#N/A	#N/A	#N/A	#N/A
SCG5	420	ADAMTS20	686	NDUFS2	653	#N/A	ADAMTS20	#N/A	#N/A
NDRG4	421	CPQ	687	POU2F2	653	#N/A	CPQ	POU2F2	#N/A
USP10	422	CAMTA2	688	GFI1	654	#N/A	CAMTA2	GFI1	#N/A
CUEDC2	423	DLEU7	689	CDKN2D	655	#N/A	#N/A	CDKN2D	#N/A
TIGD1	424	KLF7	690	SULT2A1	656	SULT2A1	#N/A	SULT2A1	#N/A
ABCF2	425	ABLIM1	691	APC2	657	#N/A	ABLIM1	#N/A	#N/A
EXTL2	425	OR2L13	692	SLC44A1	658	#N/A	OR2L13	#N/A	#N/A
DPY30	426	ENO3	693	XCL1	659	#N/A	ENO3	#N/A	#N/A
TUBB2B	426	KIAA0101	694	ZNF395	660	#N/A	#N/A	#N/A	#N/A
BSN	427	PGBD4	695	HPS3	661	#N/A	PGBD4	#N/A	#N/A
RAB11FIP3	427	KATNBL1	695	TFEB	661	#N/A	#N/A	#N/A	#N/A
ZFPM1	428	SRA1	696	ZWINT	662	ZWINT	SRA1	ZWINT	#N/A
STX1B	429	MBP	697	CRTC1	663	#N/A	#N/A	#N/A	#N/A
BACE2	430	LPAR5	698	HOXA4	664	#N/A	LPAR5	#N/A	#N/A
LANCL1	430	TRIP12	699	CD48	665	#N/A	TRIP12	#N/A	#N/A
VAMP1	430	FER	700	FKTN	665	#N/A	#N/A	#N/A	#N/A
ZNF385B	430	LIPM	701	CD1D	666	#N/A	#N/A	CD1D	#N/A
GABBR2	431	ETF1	702	MAN2B1	667	#N/A	ETF1	MAN2B1	#N/A
SPTBN2	431	ADRA1A	703	RPL13A	668	#N/A	ADRA1A	RPL13A	ADRA1A
GLO1	432	IL15	704	LIPM	669	LIPM	IL15	#N/A	#N/A
DRG1	433	L3MBTL1	705	RXRG	670	RXRG	L3MBTL1	RXRG	#N/A
MT2A	433	TLR5	706	NCF2	671	#N/A	TLR5	#N/A	#N/A
CCT7	434	APP	707	STX6	671	#N/A	#N/A	STX6	#N/A
EEF2K	435	NPSR1	708	CEACAM8	672	#N/A	#N/A	#N/A	#N/A
ADAM33	436	CCNY	709	CKS2	673	#N/A	#N/A	#N/A	#N/A
CHRM3	436	PACSIN3	710	EVPL	674	#N/A	#N/A	EVPL	#N/A
CTNS	437	PLCB4	711	CNR1	675	#N/A	PLCB4	CNR1	#N/A
MT-ND2	437	FAM96A	712	PVRL4	676	#N/A	#N/A	#N/A	#N/A
PRDX1	437	DTWD1	713	RNPC3	677	#N/A	#N/A	RNPC3	#N/A
RNF148	437	DBH	714	SLC29A1	678	#N/A	DBH	#N/A	#N/A
YARS2	437	SNX7	715	EBI3	679	#N/A	#N/A	#N/A	#N/A
CCDC125	439	TRIO	716	ADAMTSL4	680	#N/A	#N/A	#N/A	#N/A
ZNF263	440	DNAH5	716	ME1	681	#N/A	#N/A	#N/A	#N/A
APOL5	441	HPD	717	SIRT2	682	#N/A	HPD	SIRT2	#N/A
KMT2C	441	FAM19A2	718	COMP	683	#N/A	FAM19A2	#N/A	#N/A
RPL4	442	TUBB2A	719	SV2A	684	#N/A	TUBB2A	SV2A	#N/A
TCTE3	442	AHRR	720	SF3B4	685	#N/A	#N/A	SF3B4	#N/A
TFAP2C	442	PHF21B	720	RPL24	686	#N/A	PHF21B	RPL24	#N/A
GSS	444	SIPA1L1	720	PRODH2	687	#N/A	SIPA1L1	#N/A	#N/A
KCNK12	444	ARMC7	721	CBLC	688	#N/A	#N/A	CBLC	#N/A
PPP1R11	445	RHOU	722	HFE2	689	#N/A	RHOU	#N/A	#N/A
TNFRSF1A	445	TMEM78	722	EXOSC1	690	#N/A	#N/A	#N/A	#N/A
TTLL1	445	KLF6	723	PI4KB	691	#N/A	#N/A	#N/A	#N/A
HKR1	446	PITRM1	723	NEGR1	692	NEGR1	PITRM1	NEGR1	#N/A
AMIGO1	447	CD200R1	724	RPL18A	693	#N/A	#N/A	#N/A	#N/A
DNMT3L	447	TSHZ2	725	ITLN1	694	#N/A	TSHZ2	#N/A	#N/A
RAB11A	447	BFSP1	726	SDHC	695	#N/A	BFSP1	SDHC	#N/A
SH3GL1	447	DYSF	727	RORC	696	#N/A	#N/A	RORC	#N/A
DGCR12	448	PHACTR2	728	LIN7B	697	#N/A	PHACTR2	LIN7B	#N/A
FTO	448	GRIK2	729	CCL24	698	#N/A	GRIK2	#N/A	#N/A
MLPH	448	PAIP2B	730	GNA11	699	#N/A	PAIP2B	#N/A	#N/A
COPS5	450	DCD	731	IL17F	700	#N/A	DCD	#N/A	#N/A
ENSA	451	NLRP2	732	NDUFS7	701	#N/A	#N/A	NDUFS7	#N/A
HDGF	451	MUC21	733	CAPS	702	#N/A	#N/A	#N/A	#N/A
PRRC2C	451	DOCK8	734	GLUD1	703	#N/A	DOCK8	GLUD1	#N/A
ZNF382	451	CCND1	735	RFX2	704	#N/A	CCND1	#N/A	#N/A
SLC25A12	452	CCDC3	736	BMI1	705	#N/A	CCDC3	#N/A	#N/A
PPP6R2	453	SHROOM3	737	MCM2	706	#N/A	#N/A	#N/A	#N/A
WDR70	454	C1RL	738	RPL5	707	#N/A	C1RL	#N/A	#N/A
AGAP4	455	PTPRS	739	PPA1	708	#N/A	#N/A	PPA1	#N/A
SYT1	456	RFC5	740	COG1	709	#N/A	RFC5	COG1	#N/A
CMTM1	457	LRRK2	741	SLAMF1	710	#N/A	LRRK2	#N/A	#N/A
HSPBP1	457	TSPAN4	742	FZD3	711	#N/A	#N/A	FZD3	#N/A
LSM7	457	CDCA4	743	ABI1	712	#N/A	#N/A	#N/A	#N/A
EIF2B1	458	STBD1	744	PRCC	713	#N/A	STBD1	#N/A	#N/A
COQ9	459	MTDH	745	COL11A1	714	#N/A	#N/A	COL11A1	#N/A
ELMO1	459	SNX29	746	NMNAT2	715	#N/A	#N/A	#N/A	#N/A
OGFRL1	459	TRNAR8	747	PRF1	716	#N/A	#N/A	PRF1	#N/A
PARP15	459	FLT1	748	RBP3	717	#N/A	FLT1	RBP3	#N/A
RNFT2	459	CYB561	749	PRPSAP1	718	#N/A	#N/A	#N/A	#N/A
SUPT7L	460	DECR2	750	MRC1	719	#N/A	DECR2	#N/A	#N/A
VPS33B	460	EML6	751	SORBS1	719	#N/A	#N/A	#N/A	#N/A
CAMK2B	461	TEAD4	752	MLXIPL	720	#N/A	#N/A	#N/A	#N/A
EPHA5	461	FUT8	753	COL5A3	721	#N/A	FUT8	COL5A3	#N/A
THNSL1	461	TESPA1	754	ATP5D	722	#N/A	TESPA1	ATP5D	#N/A
GLIS1	462	OSER1	755	PYCR1	723	#N/A	#N/A	PYCR1	#N/A
ANKRD34C	463	THSD7B	756	SVIL	724	#N/A	#N/A	SVIL	#N/A
DDIT4	464	CYP26B1	757	SLC1A5	725	#N/A	CYP26B1	SLC1A5	#N/A
HSPB11	465	OR52E2	758	CDC7	726	#N/A	#N/A	CDC7	#N/A
MAN1B1	465	GPR139	759	DEDD2	727	#N/A	#N/A	DEDD2	#N/A
PIN1	465	VAV2	760	UPK1B	728	#N/A	#N/A	UPK1B	#N/A
CIAPIN1	466	ACOXL	761	TBXA2R	729	#N/A	#N/A	TBXA2R	#N/A
NOTCH2NL	466	TVP23C	762	ANAPC11	730	#N/A	TVP23C	#N/A	#N/A
NSUN5	466	KCNH8	763	KIF20B	731	#N/A	#N/A	#N/A	#N/A
STAMBPL1	467	MARCH2	764	CAMK2B	732	#N/A	#N/A	CAMK2B	#N/A
ZNF408	468	KIAA0556	765	AP2A1	733	#N/A	#N/A	AP2A1	#N/A
GLRB	469	TSNARE1	766	ANXA11	734	#N/A	TSNARE1	ANXA11	#N/A
SYN2	470	KBTBD2	767	ZFP36	735	#N/A	#N/A	ZFP36	#N/A
COX4I1	471	AP1B1	768	MED20	736	#N/A	#N/A	#N/A	#N/A
DNAJA2	471	RBMS1	769	NFIC	737	#N/A	RBMS1	NFIC	#N/A
SNRNP48	471	SLC52A1	770	TOPBP1	738	#N/A	SLC52A1	#N/A	#N/A
FOXC1	473	MYOM2	771	HCN2	739	#N/A	#N/A	HCN2	#N/A
PCSK5	473	SP7	772	SPRR2A	740	#N/A	#N/A	#N/A	#N/A
BNIP1	474	LRRTM4	773	SLC17A7	741	#N/A	#N/A	SLC17A7	#N/A
TXN	475	FMO1	774	FMO1	742	FMO1	#N/A	#N/A	#N/A
MFSD7	476	HYDIN	775	CD300A	743	#N/A	HYDIN	CD300A	#N/A
TAF3	476	CDH13	776	MCM3	744	#N/A	#N/A	MCM3	#N/A
SOCS7	478	KCNK10	777	MYO6	744	#N/A	KCNK10	#N/A	#N/A
LRFN5	479	CDH17	778	RPL18	744	#N/A	CDH17	#N/A	#N/A
PABPC3	479	ETFB	778	GARS	745	#N/A	ETFB	GARS	ETFB
AIF1L	480	SNX5	779	EFNA4	746	#N/A	#N/A	EFNA4	#N/A
DDX25	480	ST6GAL1	780	RPS16	747	#N/A	ST6GAL1	RPS16	#N/A
SBK1	480	KANSL1	781	KCNMA1	748	#N/A	KANSL1	#N/A	#N/A
TOB2	481	DAOA	782	CCT3	749	#N/A	DAOA	CCT3	#N/A
ZNHIT3	482	REEP6	783	AMPD2	750	#N/A	REEP6	AMPD2	REEP6
FSIP1	483	IL19	784	HOXA9	751	#N/A	#N/A	HOXA9	#N/A
RABEP1	484	PITPNA	785	PTF1A	752	#N/A	PITPNA	#N/A	#N/A
IQSEC1	485	ALPPL2	786	BCAN	753	#N/A	#N/A	#N/A	#N/A
ZNF423	485	LAMTOR4	787	CBX4	754	#N/A	#N/A	CBX4	#N/A
NACA	486	SMOC2	788	XPR1	755	#N/A	SMOC2	#N/A	#N/A
TUBG2	487	MYRFL	789	ECM1	756	#N/A	#N/A	#N/A	#N/A
ZC3H11A	487	FTO	790	EIF4H	757	#N/A	FTO	EIF4H	#N/A
GUF1	488	CENPO	791	ELP3	758	#N/A	#N/A	ELP3	#N/A
UBN1	488	CCDC170	792	PCDH15	758	PCDH15	#N/A	PCDH15	#N/A
CANT1	489	WDR78	793	RBM8A	759	#N/A	#N/A	RBM8A	#N/A
RTN4IP1	490	E2F3	794	ANKRD6	760	#N/A	E2F3	ANKRD6	#N/A
KBTBD11	491	CDKAL1	794	AKAP8	761	#N/A	#N/A	AKAP8	#N/A
CCDC151	492	RSBN1L	795	CDC42EP4	762	#N/A	RSBN1L	CDC42EP4	#N/A
EID1	492	MMP10	796	ASF1B	763	#N/A	#N/A	#N/A	#N/A
OSGIN1	492	TSPAN5	797	MSANTD3	764	#N/A	#N/A	#N/A	#N/A
TNIP3	493	DYRK3	798	HIST2H2AC	765	#N/A	#N/A	#N/A	#N/A
YPEL5	493	KMT2C	799	CLK2	766	#N/A	KMT2C	#N/A	#N/A
FAT3	494	DIP2C	800	ARHGEF1	767	#N/A	DIP2C	ARHGEF1	#N/A
ZNF777	494	LARP4B	800	GKAP1	767	#N/A	LARP4B	GKAP1	#N/A
PTER	495	SIGLECL1	801	GRB10	768	#N/A	#N/A	GRB10	#N/A
SNRPD2	496	RNASET2	802	TAGLN2	769	#N/A	#N/A	TAGLN2	#N/A
NDUFA9	497	GPR39	803	HCLS1	770	#N/A	#N/A	#N/A	#N/A
NIT2	497	SYT2	804	TTBK1	771	#N/A	SYT2	#N/A	#N/A
PYCRL	498	ACP1	805	FAM46A	772	#N/A	ACP1	FAM46A	#N/A
SEMA4F	499	DDR2	806	CEACAM1	773	#N/A	DDR2	#N/A	DDR2
SEMA4C	500	CCNB2	807	EXOC7	774	#N/A	CCNB2	#N/A	#N/A
TXNDC8	500	PAK4	808	HNRNPM	775	#N/A	PAK4	#N/A	PAK4
MRPL15	501	PCDHA@	809	TEAD2	776	#N/A	#N/A	#N/A	#N/A
CCDC124	502	AP4E1	810	PTGFRN	777	#N/A	#N/A	#N/A	#N/A
HGS	502	PCDH9	811	EIF3B	778	#N/A	#N/A	#N/A	#N/A
PAM	502	QPCT	812	PRKAB2	779	#N/A	#N/A	#N/A	#N/A
LRRC49	503	ZNF217	813	GAA	780	#N/A	ZNF217	#N/A	#N/A
RGS17	503	UBA6	814	RFX5	781	#N/A	#N/A	#N/A	#N/A
TMEM138	503	CYP4Z1	815	SPIB	782	#N/A	#N/A	SPIB	#N/A
RASL10A	504	TMEM106B	816	ADAP1	783	#N/A	#N/A	ADAP1	#N/A
AGK	505	HLCS	817	HOXA1	784	#N/A	#N/A	#N/A	#N/A
AP1G1	505	EBF3	818	TM6SF2	785	#N/A	#N/A	TM6SF2	#N/A
CXCR4	505	LPHN3	819	KCNN1	786	#N/A	LPHN3	#N/A	#N/A
TAF7	505	CDR2L	820	KIR2DS5	786	#N/A	#N/A	#N/A	#N/A
TCFL5	507	ANKRD50	821	RASEF	787	RASEF	ANKRD50	RASEF	#N/A
RNPC3	508	FAT4	821	SNAP91	788	#N/A	#N/A	SNAP91	#N/A
UNC5B	508	XKR8	822	SLC44A2	789	#N/A	#N/A	SLC44A2	#N/A
SLC22A13	509	CD38	823	ATP1A1	790	#N/A	CD38	ATP1A1	#N/A
HAUS2	510	ALKBH8	824	SCN1B	791	#N/A	#N/A	SCN1B	#N/A
DENND6B	511	LPAR1	825	PTPN3	792	#N/A	LPAR1	PTPN3	LPAR1
LUC7L3	511	DTNB	826	TNFRSF21	793	TNFRSF21	DTNB	TNFRSF21	#N/A
ZNF264	512	TRIQK	827	FRMD3	794	#N/A	#N/A	#N/A	#N/A
NR2F2	513	TRPM3	828	RPTOR	795	#N/A	#N/A	RPTOR	#N/A
ATOX1	514	TBC1D2	829	MRAS	796	#N/A	TBC1D2	#N/A	TBC1D2
EIF3L	515	IFNA8	830	YKT6	796	#N/A	IFNA8	YKT6	#N/A
TPBG	515	USP15	831	IFI16	797	#N/A	#N/A	IFI16	#N/A
PSMD8	516	KNOP1	832	DLC1	798	DLC1	#N/A	#N/A	#N/A
DDX41	517	ZNF385D	833	LPAR3	798	#N/A	#N/A	LPAR3	#N/A
RPN2	517	ZNF835	834	TPST1	799	#N/A	ZNF835	#N/A	#N/A
HTT	518	CYP4A22	835	SPRR1B	800	#N/A	#N/A	#N/A	#N/A
LTA4H	519	PPFIA2	836	BCAS2	801	#N/A	#N/A	BCAS2	#N/A
RBFOX3	519	PLCL2	837	NPAS1	802	#N/A	PLCL2	#N/A	#N/A
TMEM70	519	THSD7A	838	PMS2	803	#N/A	#N/A	#N/A	#N/A
ALOX12B	520	RFX3	839	LMNB2	804	#N/A	#N/A	#N/A	#N/A
R3HCC1	520	PLA2G4A	840	TNFSF4	804	#N/A	PLA2G4A	#N/A	PLA2G4A
CNOT10	521	RASL11A	841	FPR3	805	#N/A	#N/A	FPR3	#N/A
DAPP1	521	GTF3A	841	TYROBP	806	#N/A	GTF3A	#N/A	#N/A
GPR88	521	PARP16	842	PFN2	807	#N/A	#N/A	PFN2	#N/A
ZDHHC16	523	COL23A1	843	FAIM	808	#N/A	#N/A	#N/A	#N/A
MRPL27	524	DNAH11	844	CELF2	809	CELF2	#N/A	#N/A	#N/A
ACOT6	525	ARFGEF1	845	EIF3K	810	#N/A	ARFGEF1	EIF3K	#N/A
TDRD7	525	CNTNAP5	846	CCAR1	811	#N/A	CNTNAP5	#N/A	#N/A
ABCG4	526	NDUFS4	847	TRAM2	812	#N/A	NDUFS4	#N/A	#N/A
GSDMD	526	ABCE1	848	SFTPC	813	#N/A	#N/A	#N/A	#N/A
GATS	528	RADIL	849	RPS28	814	#N/A	RADIL	#N/A	RADIL
PHB2	528	FN1	850	HCST	815	#N/A	#N/A	HCST	#N/A
CDYL	529	RAB44	851	ETV3	816	#N/A	#N/A	#N/A	#N/A
CPXM2	530	F13A1	852	ATP5H	817	ATP5H	#N/A	ATP5H	#N/A
ZNF133	531	GOLGA5	853	CGB1	818	#N/A	GOLGA5	#N/A	#N/A
TALDO1	532	DDX41	854	THBS3	819	#N/A	DDX41	THBS3	#N/A
PRKCSH	533	ERO1L	855	TNFSF8	820	#N/A	ERO1L	TNFSF8	#N/A
FGR	534	ADH1B	856	PTPLA	821	#N/A	ADH1B	PTPLA	#N/A
MAZ	535	NCAM1	857	ZNF451	822	#N/A	#N/A	#N/A	#N/A
MRPS15	536	ALX4	858	S100A7	823	#N/A	ALX4	S100A7	#N/A
TM2D3	536	HIST1H3J	859	LSM4	824	#N/A	HIST1H3J	LSM4	#N/A
SLC39A12	537	HIST1H4L	859	CDC5L	825	#N/A	HIST1H4L	#N/A	#N/A
DPP6	538	ECH1	860	RPS24	826	#N/A	ECH1	#N/A	ECH1
FAM166A	538	FHAD1	861	MUM1	827	MUM1	#N/A	#N/A	#N/A
HSPA12A	539	CLCC1	862	SUMO2	828	#N/A	#N/A	#N/A	#N/A
HEPACAM	540	SMARCB1	863	BLVRB	829	#N/A	#N/A	BLVRB	#N/A
TXNIP	540	CRX	864	LMO4	830	LMO4	CRX	#N/A	CRX
DDT	541	KIAA1199	865	FCGBP	831	#N/A	KIAA1199	#N/A	#N/A
ATP5G3	542	LRRC6	866	NPY4R	832	#N/A	LRRC6	NPY4R	#N/A
P2RX5	543	FOXN3	867	RABGGTB	833	#N/A	FOXN3	RABGGTB	#N/A
PEX19	543	BLM	868	TIMM44	834	#N/A	#N/A	TIMM44	#N/A
GP2	544	FURIN	868	CACNA1E	835	#N/A	FURIN	#N/A	#N/A
PAIP2B	544	CNTNAP2	869	KRI1	836	#N/A	#N/A	KRI1	#N/A
PTCD1	544	SCN2A	870	APOBEC2	837	APOBEC2	SCN2A	APOBEC2	#N/A
ZDHHC23	546	MAT1A	871	PCOLCE2	838	#N/A	#N/A	#N/A	#N/A
SH3BGRL3	547	TG	872	SIRT7	839	#N/A	#N/A	#N/A	#N/A
JOSD1	548	SVOP	873	GNMT	840	#N/A	SVOP	#N/A	#N/A
PBX1	548	CDH4	874	GJA5	841	GJA5	#N/A	#N/A	#N/A
COX6C	549	BPHL	875	SLC27A1	842	#N/A	BPHL	SLC27A1	#N/A
GDA	550	RYR3	876	CLC	843	#N/A	RYR3	CLC	#N/A
FLCN	551	WWC2	877	RFXANK	844	#N/A	#N/A	RFXANK	#N/A
CEP350	552	HMBOX1	878	GGN	845	#N/A	#N/A	GGN	#N/A
HMGN2	552	RHOD	879	SEC61A1	846	#N/A	RHOD	#N/A	#N/A
SFTPB	553	FAM63B	880	DAND5	847	#N/A	#N/A	DAND5	#N/A
ATP6V1D	554	SRGAP3	881	IPMK	848	IPMK	#N/A	IPMK	#N/A
DHX15	555	SLC2A13	882	RPS15	849	#N/A	SLC2A13	#N/A	#N/A
PSPH	556	GRM8	883	MAD1L1	850	#N/A	GRM8	MAD1L1	#N/A
ARID3B	557	SNX24	884	FMO3	851	#N/A	SNX24	#N/A	#N/A
TBC1D19	558	ZWINT	885	GPA33	852	#N/A	ZWINT	GPA33	ZWINT
LAMB2	559	TM4SF20	886	GUSB	852	#N/A	#N/A	#N/A	#N/A
EXOC1	560	AUH	887	NDUFB4	853	#N/A	#N/A	NDUFB4	#N/A
MAP2K1	560	SCG5	888	PRX	854	#N/A	SCG5	PRX	#N/A
ACSS3	562	LMTK2	889	PTPN12	855	PTPN12	LMTK2	#N/A	#N/A
FBXW5	562	DMTF1	890	RFC2	856	#N/A	#N/A	RFC2	#N/A
PDE4C	563	MICAL3	891	ATR	857	#N/A	#N/A	ATR	#N/A
FH	564	ABCG5	892	RGS16	858	RGS16	ABCG5	RGS16	#N/A
GRPEL1	564	ZC3HAV1L	893	RAB11B	859	#N/A	ZC3HAV1L	RAB11B	#N/A
RNASEK	564	BTBD11	894	PYGO2	860	#N/A	BTBD11	#N/A	#N/A
ANXA7	565	MC2R	895	ADAMTS4	861	#N/A	MC2R	ADAMTS4	#N/A
PREPL	566	SNX31	896	COL6A6	862	#N/A	SNX31	#N/A	#N/A
BUD31	567	SLC7A10	897	NKX3-1	863	#N/A	SLC7A10	NKX3-1	SLC7A10
FAM192A	567	SLC37A1	898	TSPAN2	864	#N/A	#N/A	TSPAN2	#N/A
GRAMD1C	567	ATG5	899	NODAL	865	NODAL	ATG5	#N/A	#N/A
KRTAP1-3	567	PRDM1	899	CASR	866	#N/A	#N/A	CASR	#N/A
CDC123	568	PDS5A	900	TLE6	867	#N/A	PDS5A	TLE6	#N/A
SCN1A	568	MICB	901	CD37	868	#N/A	#N/A	CD37	#N/A
ACSM3	570	NRP2	902	SEMA3A	869	#N/A	#N/A	SEMA3A	#N/A
GLS2	571	ERCC6L2	903	CGN	870	#N/A	#N/A	CGN	#N/A
ECH1	572	MEGF11	904	DNAJC12	870	#N/A	#N/A	DNAJC12	#N/A
MEN1	572	DAPK2	905	TFAP2B	871	#N/A	#N/A	TFAP2B	#N/A
PCYOX1	572	CUL1	906	ZDHHC4	872	#N/A	CUL1	ZDHHC4	#N/A
RGS7BP	572	LAPTM5	907	TFDP2	873	#N/A	#N/A	#N/A	#N/A
EPS8	573	AADAT	908	BRDT	874	#N/A	#N/A	BRDT	#N/A
PSD2	573	HIST1H2BO	909	IGSF8	875	#N/A	#N/A	#N/A	#N/A
RAD51C	573	LDB2	910	RABAC1	876	#N/A	#N/A	RABAC1	#N/A
RWDD2B	573	GALP	911	BLOC1S3	877	#N/A	GALP	#N/A	#N/A
TOR2A	574	SEMA5A	912	MLLT10	877	#N/A	#N/A	#N/A	#N/A
FOXL1	575	CPPED1	913	NANS	878	#N/A	#N/A	NANS	#N/A
GABRA4	575	OTOA	914	FANCC	879	#N/A	#N/A	#N/A	#N/A
ITPRIPL2	575	SLC43A2	915	AZU1	880	#N/A	SLC43A2	AZU1	#N/A
SLC4A11	575	GPR12	916	NPHS2	881	#N/A	#N/A	#N/A	#N/A
TRIM31	575	MAPKAP1	917	ANK3	882	ANK3	#N/A	#N/A	#N/A
USP39	575	MED4	918	STXBP2	883	#N/A	#N/A	STXBP2	#N/A
DLG2	576	RHOF	919	TRPM4	884	#N/A	RHOF	#N/A	#N/A
TRIM44	576	ZDHHC21	920	B4GALT4	885	#N/A	#N/A	#N/A	#N/A
FAM168A	577	NFIB	920	SH3GL1	885	#N/A	#N/A	SH3GL1	#N/A
SOSTDC1	577	SUGT1	921	CLCA1	886	#N/A	#N/A	#N/A	#N/A
TRIP12	578	IQGAP2	922	ILF3	887	#N/A	IQGAP2	#N/A	#N/A
CALB1	579	GLP2R	923	KDELR2	888	#N/A	GLP2R	#N/A	#N/A
PPP2R1A	580	LRRC52	924	ATOH7	889	#N/A	LRRC52	ATOH7	#N/A
CCK	581	MSH5	925	BTAF1	890	#N/A	#N/A	#N/A	#N/A
DHRS7B	581	PRKAG2	926	MED25	891	#N/A	PRKAG2	MED25	#N/A
SLC6A5	581	CNST	927	LPAR1	892	LPAR1	#N/A	LPAR1	#N/A
DYNC1LI1	582	SCCPDH	927	DMWD	893	#N/A	SCCPDH	DMWD	#N/A
IP6K2	582	ZNRF3	928	DUSP12	894	#N/A	ZNRF3	DUSP12	#N/A
ZNF611	582	SLC25A29	929	RRAS	894	#N/A	SLC25A29	RRAS	#N/A
DDN	584	ANGPT1	930	ST6GALNAC1	895	#N/A	ANGPT1	#N/A	#N/A
PCNXL2	584	IL17RD	931	SLC7A10	896	SLC7A10	IL17RD	SLC7A10	#N/A
TRAPPC5	584	TMEM71	932	TBX19	896	#N/A	TMEM71	TBX19	#N/A
UNC13B	585	HAAO	933	PHKG1	897	#N/A	#N/A	#N/A	#N/A
DAAM1	586	LECT1	934	TFAM	897	#N/A	LECT1	TFAM	#N/A
PSMG1	587	IL2RA	935	FDPS	898	#N/A	#N/A	FDPS	#N/A
POP7	588	TERT	936	CPNE4	899	#N/A	#N/A	CPNE4	#N/A
GNPAT	589	N4BP3	937	SH3GLB1	899	#N/A	#N/A	SH3GLB1	#N/A
KIFAP3	589	NAV1	938	MNDA	900	#N/A	NAV1	#N/A	#N/A
NOG	589	FUS	939	OMD	901	#N/A	FUS	OMD	#N/A
WWTR1	590	CTRB1	939	CD70	902	#N/A	#N/A	#N/A	#N/A
NKX2-2	591	MED13L	940	SLAMF8	903	#N/A	MED13L	SLAMF8	#N/A
FOXN1	592	FAM46B	941	CNN3	904	#N/A	FAM46B	CNN3	#N/A
KRTAP2-1	592	SLC9A1	941	EVX1	905	#N/A	#N/A	EVX1	#N/A
DGAT1	593	RTFDC1	942	ALDH18A1	906	#N/A	#N/A	ALDH18A1	#N/A
LGI1	593	USP33	943	CSTF2T	907	#N/A	#N/A	CSTF2T	#N/A
UPK3A	594	DUSP6	944	FOXL2	908	#N/A	DUSP6	#N/A	#N/A
ACTG1	595	PCDH20	945	EFHC1	909	#N/A	#N/A	#N/A	#N/A
BHMT2	595	APOBEC2	946	ST6GALNAC3	910	ST6GALNAC3	APOBEC2	#N/A	APOBEC2
MICU1	596	RPL6	947	CUL2	911	#N/A	#N/A	CUL2	#N/A
TSG101	596	CREG2	948	BAG2	912	#N/A	CREG2	#N/A	#N/A
WDR82	597	MCEE	949	MMRN2	913	#N/A	MCEE	MMRN2	#N/A
LRPPRC	598	PLEKHF2	950	SLIT3	914	#N/A	#N/A	SLIT3	#N/A
CTSZ	599	ERG	951	ARHGDIA	915	#N/A	#N/A	ARHGDIA	#N/A
GAREML	599	GNG4	952	FZR1	916	#N/A	GNG4	#N/A	#N/A
UQCRC1	600	LIPG	953	LIPF	917	#N/A	#N/A	LIPF	#N/A
KCNN2	601	RFTN1	954	GPR149	918	#N/A	#N/A	#N/A	#N/A
DCTPP1	602	ANKRD11	955	GIPR	919	#N/A	#N/A	#N/A	#N/A
RABGGTB	603	SDHB	956	SEMA3C	920	#N/A	SDHB	#N/A	#N/A
ATP1A2	604	DOCK4	957	IFIT2	921	#N/A	#N/A	IFIT2	#N/A
RASA1	604	CTIF	958	GRID1	922	#N/A	CTIF	GRID1	#N/A
SLC2A1	605	NPEPPS	959	OAZ1	923	#N/A	NPEPPS	OAZ1	#N/A
TTC19	605	PTRHD1	959	HSH2D	924	#N/A	#N/A	HSH2D	#N/A
GABRG1	606	AXIN1	960	PDLIM2	925	#N/A	#N/A	#N/A	#N/A
CATSPERG	607	MUM1	961	POLD1	925	#N/A	#N/A	POLD1	#N/A
CDC25A	608	BLMH	961	ZNF148	925	#N/A	BLMH	#N/A	#N/A
LIPA	608	LRP1B	962	RPL36	926	#N/A	LRP1B	#N/A	#N/A
EPB41L3	610	TRPS1	963	F11R	927	#N/A	TRPS1	#N/A	#N/A
BCKDK	611	USP24	964	HK1	928	#N/A	#N/A	HK1	#N/A
PGP	611	RTN1	965	GBP7	929	#N/A	#N/A	#N/A	#N/A
MET	612	BCAS1	966	S100A11	930	#N/A	#N/A	S100A11	#N/A
SLC16A9	612	PAX7	967	KCNA3	931	#N/A	PAX7	#N/A	#N/A
SPHKAP	613	SPACA3	968	CYTH1	932	#N/A	#N/A	#N/A	#N/A
HIST1H2AC	614	FGD4	969	LPAR2	933	#N/A	FGD4	#N/A	#N/A
PNMA2	614	PKD1L2	970	CANT1	934	#N/A	PKD1L2	CANT1	#N/A
ZGPAT	615	ZNF667	971	ELOVL5	935	#N/A	#N/A	#N/A	#N/A
IDH3A	616	FRMD6	972	KLC3	936	#N/A	#N/A	#N/A	#N/A
GPX4	617	HTR2A	973	GBP4	937	#N/A	HTR2A	GBP4	#N/A
GNB2	618	EGLN3	974	ALAD	938	#N/A	#N/A	ALAD	#N/A
ATP6V1C1	619	PFKP	975	IER5	939	#N/A	PFKP	#N/A	#N/A
AHNAK2	620	AP3B1	976	GRIN3A	940	#N/A	#N/A	GRIN3A	#N/A
GLRX5	621	TMPRSS15	977	MAP2K7	941	#N/A	#N/A	#N/A	#N/A
PTTG1	621	ASB7	978	ETHE1	942	#N/A	ASB7	#N/A	#N/A
TEC	621	CD82	979	CREG1	943	#N/A	#N/A	CREG1	#N/A
ASNS	622	TSPAN18	979	HOXA6	944	#N/A	#N/A	HOXA6	#N/A
KIAA1324L	622	NDUFA9	980	NRTN	945	#N/A	NDUFA9	#N/A	#N/A
RNASE11	622	AUTS2	981	SKAP2	946	#N/A	#N/A	SKAP2	#N/A
GGT1	623	MYOCD	982	ERF	947	#N/A	#N/A	ERF	#N/A
NHP2	623	MKLN1	983	S1PR1	948	#N/A	#N/A	S1PR1	#N/A
SCRIB	623	RXFP1	984	RGS5	949	RGS5	RXFP1	#N/A	#N/A
PTPRZ1	625	MAP3K2	985	ATP6V1A	950	#N/A	MAP3K2	ATP6V1A	#N/A
ZFAND2A	626	SERPINA1	986	BNIP3L	951	#N/A	#N/A	BNIP3L	#N/A
NDRG1	627	RAPGEF5	987	CREB3L3	952	#N/A	RAPGEF5	#N/A	RAPGEF5
FHOD3	628	SMPDL3B	988	KLF1	953	#N/A	SMPDL3B	#N/A	#N/A
DPCD	629	SLC38A6	989	REG4	954	#N/A	#N/A	REG4	#N/A
PPP4R1L	629	TMEM30B	989	BLNK	955	#N/A	TMEM30B	#N/A	#N/A
DHX16	630	KIAA1239	990	ABCD3	956	#N/A	KIAA1239	#N/A	#N/A
SDHA	630	SOGA2	991	TEX10	957	#N/A	SOGA2	#N/A	#N/A
GAPDH	631	SECISBP2L	992	LMX1A	958	LMX1A	SECISBP2L	LMX1A	#N/A
TNRC18	632	PDE4D	993	SMC2	959	#N/A	#N/A	#N/A	#N/A
ACD	633	DIS3L2	994	PFDN2	960	#N/A	DIS3L2	PFDN2	#N/A
AHCYL1	634	PITPNM1	995	TNN	960	#N/A	#N/A	TNN	#N/A
DMTN	634	CAAP1	996	CUBN	961	#N/A	#N/A	CUBN	#N/A
RYR2	635	TUSC1	996	ICK	962	#N/A	#N/A	ICK	#N/A
CALY	636	PHB	997	MED26	963	#N/A	PHB	#N/A	#N/A
TMX2	636	BAMBI	998	LRRC1	964	#N/A	#N/A	LRRC1	#N/A
PPP1R14C	637	PPP4R2	999	HNRNPUL1	965	#N/A	PPP4R2	#N/A	#N/A
VPS54	638	SPATA8	1000	FUBP1	966	#N/A	#N/A	FUBP1	#N/A
MAPK3	639	NKX2-6	1001	SUGP1	967	#N/A	#N/A	#N/A	#N/A
POLR2I	640	STC1	1001	MRPS7	968	#N/A	#N/A	MRPS7	#N/A
EXT1	641	TPCN2	1002	BCAR3	969	#N/A	TPCN2	#N/A	#N/A
CACNA2D3	642	MYEOV	1002	AP1M1	970	#N/A	MYEOV	AP1M1	#N/A
LMX1B	642	SLC14A1	1003	UBE2J1	971	#N/A	SLC14A1	UBE2J1	#N/A
SPP1	642	SIGLEC15	1003	RDH8	972	#N/A	SIGLEC15	#N/A	#N/A
SMPD2	643	AJAP1	1004	ST6GALNAC2	973	#N/A	AJAP1	ST6GALNAC2	#N/A
UQCR10	644	BSPRY	1005	CRLF1	974	#N/A	#N/A	CRLF1	#N/A
FOXH1	645	MATN1	1006	BAMBI	975	BAMBI	MATN1	#N/A	#N/A
PSMA7	645	PTPRU	1006	SNX8	975	SNX8	#N/A	SNX8	#N/A
BLVRB	647	ZFAT	1007	DAP3	976	#N/A	#N/A	#N/A	#N/A
FGF1	647	CNTFR	1008	MAFG	977	#N/A	CNTFR	#N/A	#N/A
PTAR1	647	FAM184A	1008	GPS1	978	#N/A	#N/A	GPS1	#N/A
MSL2	648	IRX3	1009	CACNB2	979	#N/A	IRX3	#N/A	#N/A
RNF8	649	CYYR1	1010	GOLM1	980	#N/A	CYYR1	#N/A	#N/A
RPS6KL1	649	ADAMTS1	1010	STMN4	981	STMN4	ADAMTS1	#N/A	#N/A
ZCCHC11	649	SGK1	1010	IARS	982	#N/A	SGK1	IARS	#N/A
SLC35B1	650	SLC2A12	1010	MUT	983	#N/A	#N/A	#N/A	#N/A
ZHX2	650	TBP	1011	FCER1A	984	#N/A	TBP	FCER1A	#N/A
PPARG	651	ZCCHC2	1012	C5AR2	985	#N/A	ZCCHC2	#N/A	#N/A
CDC40	652	KIF1C	1013	FOXA3	986	#N/A	KIF1C	FOXA3	#N/A
ATP5F1	653	SPTSSA	1014	DBNL	987	#N/A	#N/A	#N/A	#N/A
ZNF488	653	LRRC32	1015	UQCR11	988	#N/A	LRRC32	#N/A	#N/A
SYPL1	654	CHD1	1016	HRC	989	#N/A	CHD1	#N/A	#N/A
ARPP19	655	ZNF331	1017	PNRC1	989	#N/A	#N/A	#N/A	#N/A
MON1A	656	DISC1	1018	FCGR2B	990	#N/A	#N/A	FCGR2B	#N/A
GSDMB	657	SIPA1L2	1018	UPF1	990	#N/A	SIPA1L2	UPF1	#N/A
APOH	658	FSHR	1019	CCL26	991	#N/A	FSHR	CCL26	#N/A
PPIF	658	DHX40	1020	SNX4	992	#N/A	#N/A	SNX4	#N/A
ADD3	659	YPEL2	1020	SEPT9	993	#N/A	#N/A	#N/A	#N/A
DDX24	659	SPATA2	1021	PAK4	994	PAK4	SPATA2	PAK4	#N/A
AP3S2	660	CACNA1G	1022	KLHL20	995	#N/A	#N/A	#N/A	#N/A
CACNA1B	660	TRNAR20	1023	GCDH	996	#N/A	#N/A	GCDH	#N/A
HCFC1R1	660	KLK12	1024	HNRNPF	997	#N/A	KLK12	#N/A	KLK12
LMO3	660	WFDC6	1025	ATP5F1	998	#N/A	#N/A	ATP5F1	#N/A
SKP1	661	KRT3	1026	S100A1	999	#N/A	KRT3	#N/A	#N/A
ADCK5	662	KRT4	1026	SP4	1000	#N/A	KRT4	SP4	#N/A
TRHR	662	RIMS1	1027	PVR	1001	#N/A	RIMS1	#N/A	RIMS1
REEP5	663	BCL9L	1028	EXTL2	1002	#N/A	BCL9L	EXTL2	#N/A
PPP1R7	664	FKBP1A-SDCBP2	1029	MKNK2	1003	#N/A	#N/A	MKNK2	#N/A
PRELP	665	BOD1	1030	TSPAN15	1004	#N/A	BOD1	#N/A	#N/A
CD200	666	XYLT1	1031	FXYD3	1005	#N/A	XYLT1	#N/A	#N/A
DHDH	666	ZNF488	1032	CACNA2D1	1006	#N/A	ZNF488	#N/A	ZNF488
CLSTN1	667	CCT6B	1033	COPG1	1007	#N/A	#N/A	COPG1	#N/A
NPL	667	TMEM132E	1033	PHYHIP	1008	#N/A	#N/A	PHYHIP	#N/A
PNMAL1	668	ADAMTS2	1034	HLTF	1009	#N/A	ADAMTS2	HLTF	#N/A
ATP5L	669	RAB32	1035	FUT2	1010	#N/A	#N/A	FUT2	#N/A
GRIK2	669	MAF	1036	DOHH	1011	#N/A	MAF	#N/A	#N/A
PGAM1	669	UBE2V1	1037	CCDC6	1012	CCDC6	#N/A	#N/A	#N/A
SCRN1	670	BATF3	1038	PHIP	1012	PHIP	#N/A	#N/A	#N/A
TRIM14	670	AADAC	1039	FGF17	1013	#N/A	#N/A	#N/A	#N/A
HSD17B7	672	TRNAV7	1040	SFMBT2	1014	SFMBT2	#N/A	SFMBT2	#N/A
ATCAY	673	RAB7A	1041	ECH1	1015	ECH1	#N/A	ECH1	#N/A
PRF1	674	ZNF749	1042	CLDN3	1016	#N/A	#N/A	#N/A	#N/A
PPP2R1B	675	MON1B	1043	FBXO9	1017	#N/A	#N/A	#N/A	#N/A
ABCC8	676	NYAP2	1044	VAMP4	1018	#N/A	NYAP2	#N/A	#N/A
MCOLN1	676	SIM1	1045	ZNF177	1019	#N/A	#N/A	#N/A	#N/A
CKAP5	677	EMX2	1046	DZIP1L	1020	#N/A	EMX2	#N/A	#N/A
NAPA	677	RAB11FIP2	1046	CD97	1021	#N/A	#N/A	#N/A	#N/A
FBXO40	678	CLVS1	1047	SNRPA	1022	#N/A	CLVS1	SNRPA	#N/A
KRT83	679	CYR61	1048	CYP4F2	1023	#N/A	#N/A	#N/A	#N/A
BMPR1B	680	ZNHIT6	1048	CLIP2	1024	#N/A	ZNHIT6	CLIP2	#N/A
ACTR10	681	TRPC4	1049	EXOC6	1024	#N/A	#N/A	EXOC6	#N/A
PTPRR	682	NOTCH4	1050	COX17	1025	#N/A	NOTCH4	COX17	#N/A
RHOU	682	GABRB3	1051	XPO5	1026	#N/A	GABRB3	XPO5	#N/A
ZNF584	683	NUDT15	1052	HNRNPA2B1	1027	HNRNPA2B1	#N/A	#N/A	#N/A
PTP4A2	684	SHISA6	1053	BLVRA	1028	#N/A	#N/A	BLVRA	#N/A
ZNF213	684	CCNE2	1054	NLRP12	1029	#N/A	CCNE2	#N/A	#N/A
DYNLL1	685	GRHL2	1055	HSPA6	1030	#N/A	#N/A	HSPA6	#N/A
FGFR1	685	KCNT2	1056	PLCE1	1031	#N/A	KCNT2	#N/A	#N/A
IMMT	685	TVP23C-CDRT4	1057	HIBADH	1032	#N/A	#N/A	#N/A	#N/A
GPR158	686	DMRTB1	1058	SCRN1	1033	#N/A	#N/A	SCRN1	#N/A
SRD5A3	687	SLC35C1	1059	KLK7	1034	#N/A	#N/A	KLK7	#N/A
WNT5B	688	BBX	1060	CYTH2	1035	#N/A	#N/A	#N/A	#N/A
GPSM1	689	CCDC54	1060	HOXA13	1035	#N/A	#N/A	HOXA13	#N/A
EBNA1BP2	690	TRNAQ17	1061	PLXNA1	1036	#N/A	#N/A	PLXNA1	#N/A
GXYLT1	691	NCOA1	1062	NPLOC4	1037	#N/A	NCOA1	#N/A	#N/A
EIF4H	692	ITSN2	1062	MAATS1	1038	#N/A	ITSN2	#N/A	#N/A
PSMD12	692	GOLIM4	1063	GAMT	1039	#N/A	GOLIM4	GAMT	#N/A
TRAP1	693	IGHA2	1064	NRP1	1040	NRP1	#N/A	NRP1	#N/A
GKAP1	694	KIF13B	1065	SF3A2	1041	#N/A	KIF13B	SF3A2	#N/A
GPA33	694	CHST2	1066	UNC13D	1042	#N/A	#N/A	UNC13D	#N/A
HAGH	694	EYS	1067	CD247	1043	#N/A	#N/A	#N/A	#N/A
KCNE4	696	CDHR3	1068	PDLIM1	1044	#N/A	CDHR3	PDLIM1	#N/A
TMEM170A	697	HLA-A	1069	KISS1R	1045	#N/A	HLA-A	#N/A	#N/A
TMEM9B	697	NEK3	1070	B4GALT3	1046	#N/A	NEK3	#N/A	#N/A
DHRS11	699	FADD	1071	PTGER1	1047	#N/A	#N/A	#N/A	#N/A
ZC3H3	699	PPFIA1	1071	FCER2	1048	#N/A	PPFIA1	FCER2	#N/A
CORO1C	700	PHIP	1072	HABP4	1049	#N/A	#N/A	HABP4	#N/A
PRRX2	700	HMGN3	1072	SGTA	1050	#N/A	#N/A	#N/A	#N/A
CREB3L1	702	GUCY2C	1073	PGAM2	1051	#N/A	GUCY2C	#N/A	#N/A
MICALL1	702	HIST4H4	1073	PRKCSH	1052	#N/A	#N/A	PRKCSH	#N/A
PODXL2	702	PPP1R16B	1074	RNF7	1053	#N/A	PPP1R16B	#N/A	#N/A
FAR2	704	TBC1D1	1075	PIK3R4	1054	#N/A	#N/A	PIK3R4	#N/A
ACOT13	705	NFE2	1076	CHN2	1055	#N/A	NFE2	#N/A	#N/A
CACNG3	706	COPZ1	1076	TMEM14A	1056	#N/A	COPZ1	TMEM14A	#N/A
AARS	707	LRRC8C	1077	SLAMF6	1057	#N/A	LRRC8C	SLAMF6	#N/A
SNX21	708	TBC1D32	1078	KCNA7	1058	#N/A	#N/A	KCNA7	#N/A
SLMO1	709	DAPK1	1079	CACNA1A	1059	#N/A	#N/A	#N/A	#N/A
PDE6G	710	DYRK2	1080	CSGALNACT1	1060	CSGALNACT1	#N/A	#N/A	#N/A
LRRC4	711	FPR1	1081	CBX3	1061	CBX3	#N/A	CBX3	#N/A
SPOCD1	712	PHOSPHO1	1082	RAB13	1062	#N/A	#N/A	RAB13	#N/A
GLOD4	713	SDF2L1	1083	HOXA7	1063	#N/A	SDF2L1	#N/A	#N/A
TXNDC15	714	CST11	1084	HSD17B7	1064	#N/A	CST11	HSD17B7	#N/A
KCNK7	715	CST8	1084	ATF5	1065	#N/A	CST8	#N/A	#N/A
TMEM126A	715	NUF2	1085	RAP2B	1066	#N/A	NUF2	RAP2B	NUF2
CBX4	716	HGF	1086	PDE6G	1067	#N/A	HGF	PDE6G	HGF
DIDO1	717	UTP18	1087	ISCA1	1068	#N/A	#N/A	ISCA1	#N/A
SMARCC1	717	ARL4A	1088	DDX49	1069	#N/A	#N/A	DDX49	#N/A
IRF2BP2	718	GFPT2	1089	AEBP1	1070	#N/A	#N/A	AEBP1	#N/A
NDUFS3	718	CNOT6	1089	SENP6	1071	#N/A	#N/A	SENP6	#N/A
NOP56	718	RRP15	1090	ADAR	1072	#N/A	#N/A	ADAR	#N/A
PFDN2	720	SPATA17	1090	TIMM50	1073	#N/A	#N/A	#N/A	#N/A
CLTB	721	NYNRIN	1091	NIPSNAP3A	1074	#N/A	#N/A	#N/A	#N/A
RANBP1	722	OSBPL1A	1092	STC1	1075	STC1	#N/A	#N/A	#N/A
IMPDH2	723	OR51B4	1093	ANGPTL4	1076	#N/A	#N/A	#N/A	#N/A
NSMCE2	724	HBE1	1093	MBD4	1076	#N/A	#N/A	MBD4	#N/A
BTBD10	725	SNX8	1094	LIG1	1077	#N/A	SNX8	#N/A	SNX8
DNAJC11	725	ARID1B	1095	MIA	1077	#N/A	#N/A	#N/A	#N/A
IL17RE	725	MRPL42	1096	TTF2	1078	#N/A	MRPL42	TTF2	#N/A
BYSL	726	RARG	1097	TJP3	1079	#N/A	RARG	TJP3	#N/A
PDS5B	726	MFSD5	1097	SUPT3H	1080	#N/A	#N/A	SUPT3H	#N/A
CPXM1	727	MED30	1098	HOOK2	1081	#N/A	MED30	HOOK2	#N/A
CUL3	727	SLC30A8	1098	S100A6	1082	#N/A	#N/A	S100A6	#N/A
NAP1L5	727	ZNF679	1099	EGR3	1083	#N/A	#N/A	#N/A	#N/A
RNF19B	727	ETS1	1100	SMCP	1084	#N/A	#N/A	SMCP	#N/A
TSPAN31	727	IGSF11	1101	GTF2E1	1085	#N/A	#N/A	#N/A	#N/A
ADAM23	728	GTPBP8	1102	SNX13	1085	SNX13	#N/A	#N/A	#N/A
COMMD9	728	NOVA1	1103	PDGFRL	1086	#N/A	#N/A	#N/A	#N/A
RPA2	728	BANF2	1104	ELL	1087	ELL	#N/A	ELL	#N/A
RPL17	728	MRPL9	1105	FGF21	1088	#N/A	MRPL9	FGF21	MRPL9
SCEL	728	LRRN2	1106	GDF2	1089	#N/A	#N/A	#N/A	#N/A
DAD1	729	NFASC	1106	KCNN3	1090	#N/A	NFASC	KCNN3	#N/A
CD163	730	UBE2D1	1107	RBP2	1091	#N/A	UBE2D1	#N/A	UBE2D1
TULP4	730	CSMD3	1108	SIGLEC10	1092	#N/A	CSMD3	#N/A	#N/A
PGA3	731	BLK	1109	ARHGAP35	1093	#N/A	BLK	#N/A	#N/A
KLHL3	732	TMTC3	1110	SAFB2	1094	#N/A	TMTC3	SAFB2	#N/A
NDUFB5	732	KITLG	1110	GMIP	1095	#N/A	#N/A	#N/A	#N/A
PPIG	733	CILP	1111	CEBPA	1096	#N/A	#N/A	#N/A	#N/A
SLC25A13	733	RFPL3	1112	SPHK2	1096	#N/A	#N/A	SPHK2	#N/A
PSMC2	734	AACS	1113	FRS3	1097	#N/A	#N/A	#N/A	#N/A
COL26A1	735	IRAK1BP1	1114	SSR2	1097	#N/A	IRAK1BP1	#N/A	IRAK1BP1
CSRNP2	735	PLCL1	1115	ZMIZ2	1097	#N/A	#N/A	#N/A	#N/A
MIOS	735	SATB2	1115	FCGR3A	1098	#N/A	#N/A	#N/A	#N/A
NRGN	735	ISG20	1116	LHX4	1099	#N/A	#N/A	LHX4	#N/A
OPRM1	735	CHRM3	1117	DYRK1B	1100	#N/A	CHRM3	DYRK1B	#N/A
ATP2B4	736	SPATA16	1118	ZNF492	1101	#N/A	#N/A	#N/A	#N/A
PHYHD1	736	APOA5	1119	HAX1	1102	#N/A	APOA5	HAX1	#N/A
RIMS1	736	APOA4	1119	SGPL1	1103	#N/A	#N/A	#N/A	#N/A
TNNC1	736	RUNDC3A	1120	WBSCR22	1104	#N/A	RUNDC3A	#N/A	#N/A
XKR4	736	SLC4A1	1120	MAGI2	1105	MAGI2	#N/A	MAGI2	#N/A
ZDHHC4	736	LRGUK	1121	ADRA1A	1106	ADRA1A	LRGUK	ADRA1A	#N/A
CD2BP2	737	ISX	1122	AUTS2	1107	AUTS2	#N/A	#N/A	#N/A
COPS4	737	FAM133B	1122	RAB37	1107	#N/A	#N/A	#N/A	#N/A
DIRAS1	737	CDK6	1122	LHB	1108	#N/A	CDK6	LHB	#N/A
RALYL	737	LNX2	1123	NR2C2AP	1108	#N/A	#N/A	#N/A	#N/A
NR5A1	738	MTIF3	1123	CGA	1109	#N/A	MTIF3	CGA	#N/A
ANKRD36	739	MAMDC2	1124	SPTLC1	1110	#N/A	#N/A	SPTLC1	#N/A
CDKL1	739	CTNNA2	1125	CD244	1111	#N/A	#N/A	#N/A	#N/A
EEF1E1	739	NEDD1	1126	ZP3	1112	#N/A	NEDD1	#N/A	#N/A
EFCAB4B	739	SLC35G4	1127	COPE	1113	#N/A	#N/A	#N/A	#N/A
WSCD2	739	KLRC2	1128	POLR3A	1113	#N/A	#N/A	#N/A	#N/A
LEAP2	740	ETV6	1129	SLC7A2	1113	#N/A	ETV6	SLC7A2	#N/A
MPC2	740	BCL2L14	1129	DNTTIP2	1114	#N/A	BCL2L14	DNTTIP2	#N/A
NLRC5	740	NEDD9	1130	CEBPG	1115	#N/A	NEDD9	#N/A	#N/A
RBX1	740	LCORL	1131	CUL7	1116	#N/A	#N/A	#N/A	#N/A
UBL7	740	RHOH	1132	PPOX	1116	#N/A	RHOH	#N/A	#N/A
ARPC1A	741	WDR26	1133	BFSP2	1117	#N/A	#N/A	BFSP2	#N/A
CTIF	741	BSPH1	1134	PHYH	1118	#N/A	#N/A	#N/A	#N/A
GLRX2	741	DDHD1	1135	SYT3	1119	#N/A	DDHD1	SYT3	#N/A
MAK16	741	TRNAT6	1136	NRBF2	1120	#N/A	#N/A	NRBF2	#N/A
NDUFA3	741	CSGALNACT1	1137	TREML1	1120	#N/A	#N/A	TREML1	#N/A
NMBR	741	INTS10	1137	NIPSNAP3B	1121	#N/A	#N/A	#N/A	#N/A
SLITRK5	741	PTPN13	1138	FKBP8	1122	FKBP8	PTPN13	FKBP8	#N/A
UROS	741	TLE1	1139	ARHGAP21	1123	#N/A	#N/A	#N/A	#N/A
WBSCR17	741	ENC1	1140	DNAJB4	1124	#N/A	ENC1	DNAJB4	#N/A
PODNL1	742	ARHGEF28	1140	CD200R1	1125	CD200R1	#N/A	#N/A	#N/A
DGKG	743	CBLN4	1141	PAF1	1126	#N/A	CBLN4	PAF1	#N/A
GALNT15	743	AHR	1142	FBP1	1127	#N/A	AHR	FBP1	AHR
KIF3C	743	SNX13	1142	CEACAM3	1128	#N/A	#N/A	CEACAM3	#N/A
TESPA1	743	BANK1	1143	NUCB1	1129	#N/A	BANK1	#N/A	#N/A
CSNK2A2	744	CACNA2D3	1144	DDR2	1130	DDR2	CACNA2D3	DDR2	#N/A
MAPRE3	744	WNT5A	1144	GCLM	1131	#N/A	#N/A	#N/A	#N/A
PKM	744	HSP90B1	1145	ADIRF	1132	#N/A	#N/A	#N/A	#N/A
SNRNP25	744	SUCLA2	1146	CRABP2	1133	#N/A	SUCLA2	#N/A	#N/A
SYNJ2BP	744	CELF4	1147	ST7L	1134	#N/A	CELF4	#N/A	#N/A
TTC1	744	FKBP8	1148	DNPH1	1135	#N/A	FKBP8	#N/A	FKBP8
ZDBF2	744	NID1	1149	PRPF4	1135	#N/A	#N/A	PRPF4	#N/A
SLC26A6	745	HLA-DQB2	1150	SLC15A2	1136	#N/A	#N/A	SLC15A2	#N/A
PYCR1	746	SLC31A1	1151	CASP8AP2	1137	#N/A	#N/A	#N/A	#N/A
CHRNB2	747	MIS18A	1152	HHEX	1138	#N/A	#N/A	HHEX	#N/A
COPS7A	747	ANAPC4	1153	DNAH17	1139	DNAH17	#N/A	#N/A	#N/A
ILKAP	747	GRM3	1154	S100A5	1140	#N/A	#N/A	S100A5	#N/A
MT1F	747	CA12	1155	PTPRS	1141	PTPRS	#N/A	#N/A	#N/A
NDUFA4	747	USP3	1155	IFNL1	1142	#N/A	#N/A	#N/A	#N/A
NTMT1	747	DNAJB6	1156	MMS19	1143	#N/A	DNAJB6	#N/A	#N/A
PRR18	747	TRNAV15	1157	TM4SF4	1143	#N/A	#N/A	TM4SF4	#N/A
RHBDD2	747	FAM84A	1158	NUP85	1144	#N/A	FAM84A	NUP85	#N/A
SIDT2	747	TRIB2	1158	TMC8	1145	#N/A	#N/A	#N/A	#N/A
WASF2	747	FGF9	1159	DPYD	1146	#N/A	FGF9	#N/A	#N/A
ATPAF1	748	LARGE	1160	FXYD7	1147	#N/A	LARGE	FXYD7	#N/A
DBNDD1	748	TMEM261	1161	SYNGR2	1147	#N/A	#N/A	#N/A	#N/A
ELAVL4	748	PTPRD	1161	CYP26A1	1148	#N/A	#N/A	#N/A	#N/A
IQCA1	748	MAP1B	1162	S1PR5	1149	#N/A	#N/A	S1PR5	#N/A
SNX32	749	MITF	1163	GAPDHS	1150	#N/A	MITF	GAPDHS	#N/A
OR1J2	750	CELF2	1164	MLLT1	1151	#N/A	#N/A	MLLT1	#N/A
ATL1	751	USP6NL	1164	LYL1	1152	#N/A	#N/A	LYL1	#N/A
FAM19A5	751	H1F0	1165	IL27RA	1153	#N/A	#N/A	#N/A	#N/A
GIMAP7	751	TRIOBP	1165	OGN	1154	#N/A	TRIOBP	OGN	#N/A
GPATCH4	751	KCTD12	1166	LSM5	1155	LSM5	KCTD12	LSM5	#N/A
KCNIP4	751	BUD13	1167	PAPSS2	1156	#N/A	BUD13	#N/A	#N/A
NDUFB7	751	CCDC15	1168	PDE4A	1157	#N/A	#N/A	PDE4A	#N/A
NXPE3	751	HEPACAM	1168	ILF2	1158	#N/A	HEPACAM	ILF2	#N/A
PIP5K1C	751	ZNF684	1169	HOXA11	1159	#N/A	ZNF684	HOXA11	#N/A
REPS1	751	SPAG6	1170	PRKD2	1160	PRKD2	#N/A	#N/A	#N/A
STX1A	751	PCDH10	1171	BAHCC1	1161	#N/A	#N/A	BAHCC1	#N/A
UBA52	751	PAGR1	1172	POLR3C	1162	#N/A	#N/A	POLR3C	#N/A
PCYT2	752	PHTF2	1173	POLR1C	1163	#N/A	#N/A	#N/A	#N/A
SDR16C5	752	CENPC	1174	STXBP3	1164	#N/A	#N/A	STXBP3	#N/A
ZNF416	752	HDDC2	1175	NINJ1	1165	#N/A	HDDC2	NINJ1	#N/A
PITPNM2	753	ADCY8	1176	TAF13	1165	#N/A	#N/A	TAF13	#N/A
AFF4	754	EFR3A	1176	SSTR2	1166	#N/A	#N/A	#N/A	#N/A
HDDC3	754	P2RY1	1177	CARD11	1167	#N/A	#N/A	CARD11	#N/A
PKHD1	755	SYNPR	1178	GPSM2	1168	#N/A	SYNPR	#N/A	#N/A
RTN4R	755	RPP21	1179	TRIP10	1169	#N/A	#N/A	#N/A	#N/A
ALPK1	756	RECK	1180	ECD	1170	#N/A	#N/A	ECD	#N/A
CUX1	757	DOK5	1181	GGA3	1170	#N/A	#N/A	#N/A	#N/A
MED13L	757	SLC22A2	1182	DDX21	1171	#N/A	#N/A	DDX21	#N/A
NUDT2	757	SLC22A3	1182	STX10	1172	#N/A	SLC22A3	#N/A	#N/A
TPPP	757	SLC31A2	1183	SRGN	1173	#N/A	SLC31A2	#N/A	SLC31A2
XPO5	757	CCL25	1184	RPA3	1174	#N/A	#N/A	RPA3	#N/A
BTG4	758	ELAVL1	1184	NIT1	1175	#N/A	#N/A	#N/A	#N/A
DNAJB6	758	RBX1	1185	VDAC2	1176	#N/A	RBX1	VDAC2	#N/A
KLK13	758	PYDC2	1186	ANGPTL1	1177	#N/A	#N/A	#N/A	#N/A
LZTS2	758	GPR137B	1187	SERTAD1	1178	#N/A	#N/A	#N/A	#N/A
NLRX1	758	SYT1	1188	EPOR	1179	#N/A	SYT1	EPOR	#N/A
SGIP1	758	ADRA2A	1189	CD109	1180	#N/A	#N/A	CD109	#N/A
BRINP2	759	ADIPOQ	1190	FOXK2	1181	#N/A	ADIPOQ	#N/A	#N/A
MPPE1	759	SERPINB5	1191	POLH	1182	#N/A	#N/A	#N/A	#N/A
REXO1L1	759	VPS4B	1191	HEATR2	1183	#N/A	#N/A	#N/A	#N/A
SLC6A15	759	TLE3	1192	PDCD5	1184	#N/A	TLE3	PDCD5	#N/A
MED21	760	UACA	1192	FMO5	1185	#N/A	#N/A	#N/A	#N/A
COL27A1	761	SLIT2	1193	RXFP4	1186	#N/A	SLIT2	#N/A	#N/A
CELF5	762	HDAC9	1194	A4GNT	1187	#N/A	HDAC9	#N/A	HDAC9
LRRC23	762	CTTNBP2	1195	LZTS1	1187	#N/A	#N/A	#N/A	#N/A
PPP2CB	762	NPS	1196	CLDN4	1188	#N/A	#N/A	CLDN4	#N/A
SNX18	762	SLC10A5	1197	IGSF11	1189	IGSF11	#N/A	#N/A	#N/A
TRIM37	762	ZFAND1	1197	GOLGB1	1190	#N/A	ZFAND1	GOLGB1	#N/A
CDO1	763	ELOVL4	1198	BOC	1191	#N/A	ELOVL4	BOC	ELOVL4
TRAF7	763	SH3BGRL2	1198	OLFM3	1192	#N/A	SH3BGRL2	OLFM3	SH3BGRL2
ADCY9	764	TLN2	1199	HTR1B	1193	HTR1B	TLN2	HTR1B	#N/A
CAPZA3	764	TPM1	1199	TNFSF18	1193	TNFSF18	#N/A	#N/A	#N/A
GFM1	764	FBXW7	1200	SIGLEC6	1194	#N/A	FBXW7	SIGLEC6	#N/A
IRX1	764	PET112	1200	CRX	1195	CRX	PET112	CRX	#N/A
NCOA4	764	GPAM	1201	CLRN1	1196	#N/A	GPAM	#N/A	#N/A
PCP4	764	RAP1GAP2	1202	TMOD1	1197	#N/A	#N/A	TMOD1	#N/A
PTGES3	764	GALC	1203	TNFSF9	1198	#N/A	#N/A	TNFSF9	#N/A
SLC27A4	764	AVEN	1204	CTU1	1199	#N/A	AVEN	#N/A	#N/A
STMN1	764	SC5D	1205	DPT	1199	#N/A	SC5D	#N/A	#N/A
UBL5	764	SLC35B4	1206	SH2D2A	1200	#N/A	SLC35B4	#N/A	#N/A
WDR72	764	AKR1B1	1206	PDE4C	1201	#N/A	AKR1B1	PDE4C	#N/A
ACSF3	765	KBTBD8	1207	CARD14	1202	#N/A	KBTBD8	CARD14	#N/A
ZC3H7B	765	SUCLG2	1207	ITPKC	1203	#N/A	#N/A	#N/A	#N/A
PCBP1	766	ADAM30	1208	CNN2	1204	CNN2	#N/A	CNN2	#N/A
SLC44A2	766	OPN5	1209	PALM2-AKAP2	1205	#N/A	OPN5	#N/A	OPN5
STXBP2	766	CDH19	1210	SEC61A2	1206	#N/A	#N/A	#N/A	#N/A
DND1	767	DSEL	1210	SAE1	1207	#N/A	#N/A	#N/A	#N/A
RPA1	768	GRIA2	1211	PBK	1208	PBK	#N/A	#N/A	#N/A
SPATA2L	768	GALNT15	1212	TMED4	1209	#N/A	GALNT15	#N/A	#N/A
VPS4A	768	SLC35D1	1213	TRA2A	1210	#N/A	#N/A	TRA2A	#N/A
VSTM2L	768	XXYLT1	1214	GLUL	1211	#N/A	#N/A	#N/A	#N/A
ZNF85	768	PKN2	1215	STAP2	1212	#N/A	#N/A	STAP2	#N/A
CHMP2A	769	LMO4	1215	AMPD1	1213	#N/A	#N/A	AMPD1	#N/A
SGSM3	770	SALL1	1216	RAD23B	1214	#N/A	SALL1	RAD23B	#N/A
UNC50	770	SLC1A4	1217	FILIP1	1215	#N/A	#N/A	#N/A	#N/A
AHSA1	771	AXIN2	1218	MEA1	1216	#N/A	AXIN2	MEA1	#N/A
EPHA4	771	APOH	1219	DDX56	1217	#N/A	APOH	DDX56	#N/A
HK3	771	ONECUT2	1220	GPNMB	1218	#N/A	#N/A	GPNMB	#N/A
SH3RF1	771	ST8SIA3	1220	POM121	1219	#N/A	ST8SIA3	#N/A	#N/A
SPATS2	771	ERBB2IP	1221	SLC17A5	1219	#N/A	ERBB2IP	#N/A	#N/A
ZBTB20	771	TRPM6	1222	CNBP	1220	#N/A	TRPM6	CNBP	#N/A
NFKBIA	772	RORB	1222	GEMIN7	1221	#N/A	RORB	#N/A	#N/A
TCF7L2	772	OSTN	1223	CDH23	1222	#N/A	#N/A	#N/A	#N/A
ZNF561	773	SRRM4	1224	NOTCH2NL	1223	#N/A	SRRM4	NOTCH2NL	#N/A
RGL3	774	SUDS3	1224	AGR2	1224	#N/A	#N/A	#N/A	#N/A
UFD1L	774	OLIG2	1225	PDGFA	1224	#N/A	#N/A	#N/A	#N/A
PHYKPL	775	UFM1	1226	SEC61B	1225	#N/A	#N/A	SEC61B	#N/A
GATA2	776	ZNF501	1227	DHX36	1226	#N/A	#N/A	#N/A	#N/A
ACKR3	777	FAM20C	1228	PKN2	1226	PKN2	#N/A	#N/A	#N/A
BRPF3	777	PHOX2B	1229	BARX1	1227	#N/A	#N/A	#N/A	#N/A
GLT1D1	777	DCC	1230	SLC25A19	1228	#N/A	#N/A	#N/A	#N/A
IGFBP2	777	SPAG17	1231	MIOS	1229	#N/A	SPAG17	MIOS	#N/A
PAPSS1	777	EDNRA	1232	DNAJC30	1230	#N/A	EDNRA	#N/A	#N/A
TRAPPC12	777	DEFA3	1233	PDE1C	1231	PDE1C	#N/A	PDE1C	#N/A
ANKS1B	778	SLC38A4	1234	NPTX1	1232	#N/A	SLC38A4	NPTX1	#N/A
BAIAP3	778	AMIGO2	1234	LY9	1233	#N/A	#N/A	#N/A	#N/A
CCDC3	778	HID1	1235	MAFK	1234	MAFK	#N/A	#N/A	#N/A
CSTB	778	VARS	1236	GPER1	1235	#N/A	#N/A	GPER1	#N/A
EIF5A	778	RASEF	1237	CD200	1236	#N/A	RASEF	CD200	RASEF
HP1BP3	778	DLGAP2	1238	ST6GALNAC5	1237	#N/A	DLGAP2	ST6GALNAC5	#N/A
REEP3	778	CLN8	1238	GABRR1	1238	#N/A	CLN8	#N/A	#N/A
SLC12A3	778	CLPB	1239	GLTSCR2	1239	#N/A	CLPB	#N/A	#N/A
WBP11	778	HIVEP1	1240	ENTPD4	1240	#N/A	#N/A	#N/A	#N/A
COL11A2	779	IGL	1241	PSD3	1241	#N/A	IGL	#N/A	#N/A
OSBPL11	779	ZNF121	1242	SLC27A3	1242	#N/A	#N/A	#N/A	#N/A
AICDA	780	ZNF426	1242	TMEM147	1242	#N/A	#N/A	TMEM147	#N/A
FAM201A	780	ASPHD1	1243	MDN1	1243	#N/A	#N/A	#N/A	#N/A
DPP3	781	N4BP2	1244	BCKDHB	1244	#N/A	#N/A	#N/A	#N/A
NAA20	781	RPS20	1245	TLL2	1245	TLL2	#N/A	TLL2	#N/A
STAG1	781	LSMEM1	1246	LOXL2	1246	#N/A	#N/A	LOXL2	#N/A
PSMB6	782	RASGEF1C	1247	MCM10	1247	#N/A	RASGEF1C	#N/A	#N/A
H1FX	783	ART3	1248	PCCB	1248	#N/A	#N/A	PCCB	#N/A
PDE6C	783	IZUMO3	1249	HOXA2	1249	#N/A	#N/A	#N/A	#N/A
KLK15	784	EFHD2	1250	PRMT6	1250	#N/A	#N/A	PRMT6	#N/A
NDUFV1	784	LRRC8B	1251	SNX14	1251	#N/A	LRRC8B	SNX14	#N/A
PECR	785	FAM19A5	1252	FGF22	1252	#N/A	FAM19A5	FGF22	#N/A
PPP2CA	786	CWF19L2	1253	CLIC5	1253	#N/A	#N/A	#N/A	#N/A
ZNF705G	787	SFTPD	1254	ABCA7	1254	ABCA7	SFTPD	#N/A	SFTPD
POR	788	MN1	1255	PTGER3	1255	#N/A	MN1	PTGER3	#N/A
TSHR	788	ENDOD1	1256	CPT1C	1256	#N/A	ENDOD1	CPT1C	#N/A
KRT76	789	SGMS2	1257	POLD2	1256	#N/A	SGMS2	POLD2	#N/A
RGR	789	IRX6	1258	ISYNA1	1257	ISYNA1	#N/A	ISYNA1	#N/A
TJP2	789	KPNA7	1259	DFNA5	1258	#N/A	#N/A	#N/A	#N/A
TSPO	789	DNAJC5B	1260	INSRR	1259	#N/A	#N/A	#N/A	#N/A
VPS52	789	PLD2	1261	PGK2	1260	#N/A	#N/A	#N/A	#N/A
ADAMTS7	790	RNASE2	1262	EXOSC5	1261	#N/A	#N/A	EXOSC5	#N/A
ADAM32	791	IMPAD1	1263	MBD3	1262	#N/A	IMPAD1	MBD3	#N/A
ARHGEF10	791	ANXA6	1264	UPP1	1262	#N/A	ANXA6	UPP1	#N/A
CAPN3	791	ANKHD1-EIF4EBP3	1265	MED29	1263	#N/A	#N/A	#N/A	#N/A
COX6A1	791	TMED3	1266	LDB3	1264	#N/A	TMED3	#N/A	#N/A
KCTD1	791	KIAA1024	1266	MSH4	1265	#N/A	KIAA1024	#N/A	#N/A
SLC15A2	791	PKIA	1267	RIMS1	1266	RIMS1	PKIA	RIMS1	#N/A
TMEM59	791	PEX2	1267	CCAR2	1267	#N/A	#N/A	CCAR2	#N/A
DGCR8	792	HTR1B	1268	RECQL5	1268	#N/A	HTR1B	#N/A	HTR1B
CAV1	793	SAP18	1269	HEXDC	1269	#N/A	SAP18	#N/A	#N/A
FCN2	793	DIAPH3	1270	HAO2	1270	#N/A	#N/A	#N/A	#N/A
FHL2	793	OSBPL9	1271	RANBP3	1271	#N/A	#N/A	#N/A	#N/A
HELLS	793	TMEM132D	1272	H2AFY2	1272	#N/A	TMEM132D	H2AFY2	#N/A
KCNF1	793	DDAH1	1273	SH2D1B	1273	#N/A	#N/A	#N/A	#N/A
MT1M	793	PDPR	1274	USP6NL	1274	USP6NL	#N/A	#N/A	#N/A
SF3B5	794	TRPC3	1275	COL9A1	1275	#N/A	#N/A	#N/A	#N/A
SLC35F3	794	KIAA1109	1275	FKRP	1276	#N/A	KIAA1109	FKRP	#N/A
SRSF12	794	TBX3	1276	CADM4	1277	#N/A	TBX3	CADM4	#N/A
TMEM50A	794	NBPF7	1277	CREB3L4	1278	#N/A	#N/A	CREB3L4	#N/A
GHRH	795	SLC24A2	1278	SYT6	1279	#N/A	#N/A	SYT6	#N/A
PLK2	796	UBE2QL1	1279	KCNJ10	1280	#N/A	UBE2QL1	KCNJ10	#N/A
ZNRF2	796	CD8B	1280	LGALS7	1281	#N/A	CD8B	#N/A	#N/A
KRTAP4-6	797	DNAJB13	1281	SLC25A16	1282	#N/A	#N/A	#N/A	#N/A
RPL10A	798	MICA	1282	QTRTD1	1283	#N/A	#N/A	#N/A	#N/A
EHD3	799	SEMA6D	1283	SERTAD3	1284	#N/A	#N/A	SERTAD3	#N/A
HARS	799	SQRDL	1283	KCNN4	1285	#N/A	#N/A	#N/A	#N/A
HEXB	799	CCDC25	1284	SBDS	1286	#N/A	CCDC25	#N/A	#N/A
IL2	799	LRRC16A	1285	YIPF2	1286	#N/A	LRRC16A	YIPF2	#N/A
ILDR1	799	FAM198B	1286	PRDX6	1287	#N/A	#N/A	#N/A	#N/A
ITGB8	799	CDCA7L	1287	BTLA	1288	#N/A	CDCA7L	BTLA	#N/A
JAZF1	799	IRF2BP2	1288	IVNS1ABP	1289	#N/A	IRF2BP2	IVNS1ABP	#N/A
MED8	799	PTPN11	1289	LGALS13	1289	#N/A	#N/A	#N/A	#N/A
PSMD14	799	RPH3A	1289	IQCE	1290	#N/A	RPH3A	#N/A	#N/A
TMEM205	799	NDN	1290	STAM	1291	#N/A	NDN	STAM	#N/A
CXXC1	800	NPAP1	1290	UPF2	1291	#N/A	#N/A	#N/A	#N/A
ANO4	801	SH3BGR	1291	MYL7	1292	#N/A	SH3BGR	MYL7	#N/A
PSMC3	801	PTCH1	1292	PRPS1L1	1293	#N/A	#N/A	PRPS1L1	#N/A
CRB1	802	AGMO	1293	VPS26A	1294	#N/A	#N/A	#N/A	#N/A
FAM160B1	802	ESCO2	1294	TBX15	1295	#N/A	ESCO2	#N/A	ESCO2
ZXDC	802	IL15RA	1295	CCNJ	1296	#N/A	#N/A	#N/A	#N/A
IGF2BP3	803	FBXL14	1296	CEP350	1297	#N/A	FBXL14	CEP350	#N/A
CCM2	804	SLC35F2	1297	CTH	1298	#N/A	SLC35F2	#N/A	#N/A
GRIN3B	804	RBFOX1	1298	EIF4A3	1299	#N/A	RBFOX1	EIF4A3	#N/A
IMP3	804	TP53I11	1299	QPCTL	1300	#N/A	#N/A	QPCTL	#N/A
MYL12B	804	TRIM29	1300	MRPS16	1301	#N/A	TRIM29	#N/A	#N/A
PNMAL2	804	FRMD4B	1301	TRIM33	1302	#N/A	#N/A	#N/A	#N/A
RASSF2	804	RIC8B	1302	BAZ1B	1303	#N/A	RIC8B	BAZ1B	#N/A
SERPINI1	804	OSM	1303	CYTH3	1304	CYTH3	OSM	#N/A	#N/A
FABP6	805	LGR5	1304	NR4A3	1304	#N/A	#N/A	#N/A	#N/A
KPNA6	805	NPTX2	1305	JMJD1C	1305	#N/A	NPTX2	JMJD1C	#N/A
LY6E	805	FSHB	1306	RGL1	1306	#N/A	#N/A	#N/A	#N/A
SLC25A23	805	SLC10A6	1307	SLC31A1	1307	SLC31A1	#N/A	#N/A	#N/A
ACSF2	806	RBMS3	1308	CD96	1308	#N/A	#N/A	CD96	#N/A
AP2A2	806	ZFP14	1309	TM4SF1	1309	#N/A	ZFP14	#N/A	#N/A
COPS2	806	SH3PXD2A	1310	KEAP1	1310	#N/A	#N/A	#N/A	#N/A
LDHC	806	NGFR	1311	PPP3R2	1311	#N/A	NGFR	PPP3R2	#N/A
MDFIC	807	NLRP7	1312	DNAJB12	1312	#N/A	NLRP7	#N/A	#N/A
SURF2	807	STX4	1313	STK17A	1313	#N/A	#N/A	#N/A	#N/A
TIAM2	807	ZNF668	1313	PLA1A	1314	#N/A	ZNF668	#N/A	#N/A
MT-ND6	808	DSC3	1314	HSPA14	1315	#N/A	DSC3	HSPA14	#N/A
RAD23A	809	LACTB	1315	AP3M1	1316	#N/A	LACTB	AP3M1	#N/A
ADI1	810	SMUG1	1316	MRPL4	1316	#N/A	#N/A	MRPL4	#N/A
FAU	810	SERPINI1	1317	PTGIR	1316	#N/A	SERPINI1	#N/A	#N/A
INTS12	810	UNC5CL	1318	SYCP1	1317	#N/A	#N/A	#N/A	#N/A
COG7	811	LRFN2	1318	OVGP1	1318	#N/A	LRFN2	#N/A	#N/A
USO1	811	LHX3	1319	S1PR2	1319	#N/A	LHX3	S1PR2	#N/A
ZNF580	811	LINS	1320	BACH2	1320	#N/A	#N/A	BACH2	#N/A
ACADVL	813	SORCS3	1321	CYP2A13	1321	#N/A	SORCS3	CYP2A13	#N/A
CLPTM1	813	OR2AJ1	1322	GALK1	1322	#N/A	#N/A	GALK1	#N/A
RNF182	813	DCT	1323	CDC14B	1323	#N/A	#N/A	#N/A	#N/A
SRSF9	813	TGDS	1323	VTCN1	1324	#N/A	TGDS	#N/A	#N/A
SYT5	813	DRD1	1324	RAB25	1325	#N/A	#N/A	#N/A	#N/A
FTH1	814	CEP164	1325	PIP4K2A	1326	PIP4K2A	CEP164	#N/A	#N/A
NUP85	814	NTRK3	1326	LONP1	1327	#N/A	#N/A	#N/A	#N/A
FBXW12	815	TBATA	1327	HIPK1	1328	#N/A	#N/A	#N/A	#N/A
ICMT	816	NODAL	1328	CD84	1329	#N/A	#N/A	CD84	#N/A
RGS2	816	GGT5	1329	MAGI3	1330	#N/A	GGT5	#N/A	#N/A
SURF6	816	SOX5	1330	CHAF1A	1331	#N/A	SOX5	#N/A	#N/A
TMEM110	816	CLEC2L	1331	PLD3	1332	#N/A	CLEC2L	PLD3	#N/A
VSIG10L	816	GRIN2A	1332	RAB8A	1332	#N/A	GRIN2A	RAB8A	#N/A
YTHDF2	817	IGF1R	1333	SARS2	1332	#N/A	#N/A	#N/A	#N/A
DCTN6	818	NEU3	1334	NME7	1333	#N/A	#N/A	NME7	#N/A
DZIP3	819	NRXN3	1335	FGL2	1334	#N/A	NRXN3	#N/A	#N/A
CASP8	820	MAPK10	1336	KLK10	1335	#N/A	MAPK10	#N/A	#N/A
MT4	820	TRA	1337	NUDCD3	1336	#N/A	TRA	NUDCD3	#N/A
NEFL	820	FAM73A	1338	PLEKHO1	1336	#N/A	#N/A	PLEKHO1	#N/A
SOX9	820	DES	1339	USHBP1	1337	#N/A	DES	#N/A	#N/A
TMEM163	820	PROX1	1340	CHST2	1338	CHST2	PROX1	#N/A	#N/A
CCDC28A	821	ZNF559	1341	DR1	1339	#N/A	ZNF559	DR1	ZNF559
MARS	822	ZNF699	1341	MRPL12	1340	#N/A	#N/A	MRPL12	#N/A
TCEB2	822	CAMKK2	1342	SPRR2F	1341	SPRR2F	CAMKK2	#N/A	#N/A
COQ4	823	UBR5	1343	UBA2	1341	#N/A	#N/A	#N/A	#N/A
DCBLD1	823	MPND	1344	FSTL1	1342	#N/A	MPND	#N/A	#N/A
KIF17	823	NUDT1	1345	OGDHL	1343	#N/A	NUDT1	OGDHL	NUDT1
LRRC47	823	NAV3	1346	PRRX1	1344	#N/A	NAV3	#N/A	#N/A
MANBAL	823	SCRN3	1347	GTF2IRD1	1345	#N/A	SCRN3	#N/A	#N/A
RAB31	823	ACTB	1348	TRMT10C	1345	#N/A	ACTB	TRMT10C	ACTB
SDC4	823	FSCN1	1348	DKKL1	1346	#N/A	#N/A	#N/A	#N/A
TSTD1	823	KIAA0947	1349	AFMID	1347	#N/A	#N/A	AFMID	#N/A
SNAPC5	824	ZMYM2	1350	SLC39A1	1348	#N/A	#N/A	SLC39A1	#N/A
STAP2	825	ANK3	1351	DNAJB8	1349	#N/A	#N/A	#N/A	#N/A
RHPN2	826	SPACA7	1352	FFAR3	1350	#N/A	#N/A	FFAR3	#N/A
RPL3	826	SOX1	1352	COX6B1	1351	#N/A	#N/A	COX6B1	#N/A
FGF8	827	BST1	1353	MEOX2	1352	#N/A	BST1	MEOX2	#N/A
KPNA2	828	ZNF438	1354	CYP2A6	1353	#N/A	ZNF438	CYP2A6	#N/A
STARD6	829	TOM1L2	1355	CYGB	1354	#N/A	#N/A	CYGB	#N/A
FRYL	830	CYTH3	1356	ST8SIA6	1355	#N/A	#N/A	#N/A	#N/A
MAML2	830	NDUFA12	1357	S1PR4	1356	#N/A	NDUFA12	#N/A	#N/A
HS3ST3A1	831	PIEZO2	1358	FN3K	1357	#N/A	PIEZO2	#N/A	#N/A
B4GALT2	832	NRN1	1359	ARID5B	1358	#N/A	NRN1	#N/A	#N/A
SNAPC3	833	CUX2	1360	TTLL7	1359	#N/A	#N/A	TTLL7	#N/A
INPP5E	834	TAB2	1361	MYO9B	1360	#N/A	#N/A	MYO9B	#N/A
GHITM	835	NSF	1362	DUSP13	1361	#N/A	NSF	DUSP13	#N/A
KIFC2	835	NQO1	1363	CORO2A	1362	#N/A	#N/A	CORO2A	#N/A
NAPRT1	835	MRGPRF	1364	HUS1	1363	#N/A	#N/A	#N/A	#N/A
PAPD7	835	PPP1R35	1365	IFT57	1364	#N/A	#N/A	IFT57	#N/A
S100A5	835	CCNG1	1366	HECW1	1365	#N/A	#N/A	HECW1	#N/A
S100P	835	STMN4	1367	GFRA2	1366	#N/A	#N/A	GFRA2	#N/A
SLC6A17	835	MYC	1368	TBCD	1367	TBCD	#N/A	#N/A	#N/A
TEKT3	835	POU5F1B	1368	CNOT7	1368	#N/A	POU5F1B	CNOT7	#N/A
TOMM20	835	KLRC3	1369	TNPO2	1369	#N/A	KLRC3	#N/A	#N/A
KCP	837	MFSD2A	1370	NCAN	1370	#N/A	#N/A	NCAN	#N/A
MED25	837	MOS	1371	H1FX	1371	#N/A	#N/A	H1FX	#N/A
ATP1A1	838	PLAG1	1371	SLC35G2	1372	#N/A	#N/A	SLC35G2	#N/A
B4GALT7	838	RFPL1	1372	TOMM70A	1373	#N/A	#N/A	TOMM70A	#N/A
MAEA	838	BAG5	1373	DHTKD1	1374	#N/A	#N/A	DHTKD1	#N/A
NEFM	838	TRMT61A	1373	AMY1C	1375	#N/A	#N/A	#N/A	#N/A
PPIH	839	NFYA	1374	COMMD3	1375	#N/A	#N/A	#N/A	#N/A
AKTIP	840	MAGI2	1375	RSU1	1376	#N/A	MAGI2	#N/A	MAGI2
EFEMP2	841	PAX8	1376	FOXJ1	1377	#N/A	#N/A	#N/A	#N/A
FOSB	841	TREM2	1377	NEBL	1378	#N/A	#N/A	#N/A	#N/A
FOXA1	841	ZNF736	1378	DDIT4	1379	#N/A	#N/A	DDIT4	#N/A
PSMD4	841	VEZT	1379	SMAP1	1380	#N/A	#N/A	SMAP1	#N/A
RAB14	841	TTI1	1380	CRB3	1381	#N/A	TTI1	CRB3	#N/A
RARRES2	841	VSTM2L	1380	EIF2A	1382	#N/A	VSTM2L	#N/A	#N/A
SCGB1A1	841	PLSCR5	1381	IFI30	1383	#N/A	#N/A	#N/A	#N/A
SNCB	841	ZIC4	1381	HR	1384	#N/A	#N/A	#N/A	#N/A
ZNRF3	841	WDR36	1382	VPS45	1384	#N/A	#N/A	#N/A	#N/A
DNASE2	842	FAM135A	1383	PRRC2C	1385	#N/A	#N/A	PRRC2C	#N/A
TCIRG1	843	LRIG1	1384	CACYBP	1386	#N/A	#N/A	#N/A	#N/A
CAMTA2	844	SFMBT2	1385	PIGK	1387	#N/A	SFMBT2	#N/A	SFMBT2
FAM86B1	844	SDK2	1386	TBX20	1387	#N/A	SDK2	TBX20	SDK2
NCDN	844	PHKB	1387	KIN	1388	#N/A	#N/A	#N/A	#N/A
STAR	844	PDZD9	1388	ADPRH	1389	#N/A	#N/A	ADPRH	#N/A
VPS26B	844	ZNF727	1389	ARID3A	1390	#N/A	#N/A	#N/A	#N/A
AKR1B1	845	MARCH1	1390	ELOF1	1391	#N/A	MARCH1	#N/A	#N/A
FGD4	845	VTRNA1-2	1391	ZPBP	1392	#N/A	#N/A	ZPBP	#N/A
NAT10	845	NPBWR1	1392	FMO4	1393	#N/A	#N/A	FMO4	#N/A
ST8SIA5	846	CSNK1A1	1393	CTBS	1394	#N/A	#N/A	#N/A	#N/A
GYG1	847	FOXC1	1394	MBNL1	1395	MBNL1	FOXC1	#N/A	#N/A
SLC22A3	847	GIF	1395	ZNF350	1396	#N/A	GIF	#N/A	#N/A
FIS1	848	MRPL16	1395	UBA5	1397	#N/A	MRPL16	UBA5	#N/A
GPN1	848	TADA2B	1396	OLAH	1398	#N/A	#N/A	OLAH	#N/A
REV3L	848	ADAMTS3	1397	EGLN2	1399	#N/A	#N/A	EGLN2	#N/A
SEZ6L2	848	RAVER1	1398	ABCA4	1400	#N/A	#N/A	ABCA4	#N/A
TRPC7	848	UBE3A	1399	TET1	1401	#N/A	#N/A	#N/A	#N/A
ZNF33B	848	ATP10A	1399	SPOCK2	1402	#N/A	ATP10A	SPOCK2	#N/A
ZNF37A	848	KCNMB2	1400	ALDH1L1	1403	#N/A	KCNMB2	ALDH1L1	#N/A
SNRPA	849	DMRT2	1401	NFKBIZ	1404	#N/A	#N/A	NFKBIZ	#N/A
VDAC1	849	HIST1H2BN	1402	WDR77	1405	#N/A	#N/A	#N/A	#N/A
ARRDC1	850	DEC1	1403	KIR2DL5A	1406	#N/A	#N/A	KIR2DL5A	#N/A
PSMB7	850	BEST1	1404	NHLH2	1406	#N/A	#N/A	NHLH2	#N/A
CRY2	851	RAB3IL1	1404	DHPS	1407	#N/A	RAB3IL1	DHPS	#N/A
FBRSL1	851	SLC4A9	1405	ADAM28	1408	ADAM28	#N/A	ADAM28	#N/A
GPAT2	851	ZNF280D	1406	WDR3	1409	#N/A	ZNF280D	#N/A	#N/A
PDE12	851	MNS1	1406	RABGEF1	1410	#N/A	MNS1	RABGEF1	#N/A
PSMD11	851	SPRR2E	1407	DARS2	1411	#N/A	#N/A	DARS2	#N/A
SENP8	851	SPRR2F	1407	TNNI3K	1411	#N/A	#N/A	TNNI3K	#N/A
TYRP1	851	ATXN1	1408	ARHGEF11	1412	#N/A	#N/A	#N/A	#N/A
ASTN1	853	GBP1	1409	PTPLB	1412	#N/A	GBP1	PTPLB	#N/A
SNX30	853	GBP3	1409	P2RY1	1413	P2RY1	#N/A	#N/A	#N/A
YIPF3	853	ZMAT4	1410	AUH	1414	AUH	ZMAT4	#N/A	#N/A
ZNF333	853	KIF15	1411	GOLPH3L	1415	#N/A	#N/A	GOLPH3L	#N/A
MMADHC	855	CPSF2	1412	GYG1	1416	#N/A	CPSF2	GYG1	#N/A
CECR6	856	CPE	1413	ZNF433	1417	#N/A	#N/A	#N/A	#N/A
B3GNT6	857	ASB1	1414	SHANK1	1418	#N/A	#N/A	#N/A	#N/A
GPC1	857	TWIST2	1414	PEX19	1419	#N/A	#N/A	PEX19	#N/A
MORN4	857	XYLT2	1415	DAZAP1	1420	#N/A	#N/A	DAZAP1	#N/A
NECAP1	857	NLRP4	1416	ZNF473	1421	#N/A	NLRP4	#N/A	#N/A
NR0B2	857	ATP10D	1417	CHIA	1422	#N/A	#N/A	#N/A	#N/A
RPL24	857	MGAT5	1418	DDX39A	1422	#N/A	MGAT5	#N/A	#N/A
SLC12A8	857	GJD4	1419	SOSTDC1	1423	#N/A	GJD4	SOSTDC1	#N/A
SLC17A6	857	PFKFB3	1420	RIT1	1424	#N/A	PFKFB3	RIT1	#N/A
TMEFF2	857	WARS2	1421	RGS8	1425	#N/A	WARS2	#N/A	WARS2
LILRB3	858	RBPJ	1422	PRPH2	1426	#N/A	#N/A	#N/A	#N/A
BRE	859	RASSF5	1423	PGC	1427	#N/A	RASSF5	#N/A	#N/A
EDNRB	859	RNASEL	1424	ORC3	1428	#N/A	#N/A	ORC3	#N/A
FAM107A	859	CHST15	1425	FAM129A	1429	#N/A	#N/A	#N/A	#N/A
CDC34	860	OAT	1425	PTGFR	1429	#N/A	OAT	PTGFR	#N/A
LY6D	860	AKAP2	1426	MYPN	1430	#N/A	#N/A	MYPN	#N/A
SDHB	860	BBS9	1427	ZNF146	1430	#N/A	#N/A	#N/A	#N/A
PEX6	861	GLIPR2	1428	ARMC3	1431	ARMC3	#N/A	ARMC3	#N/A
ZIC2	861	ERVFC1-1	1429	PPP1R3C	1432	#N/A	#N/A	PPP1R3C	#N/A
STRA6	862	COG6	1430	JTB	1433	#N/A	#N/A	JTB	#N/A
TBCB	863	RCHY1	1431	PLIN3	1434	#N/A	RCHY1	PLIN3	#N/A
CSRP3	864	PKP2	1432	SSX2IP	1435	#N/A	#N/A	SSX2IP	#N/A
KAT2B	864	LUZP2	1433	BGLAP	1436	#N/A	#N/A	#N/A	#N/A
DSG2	865	ZNF143	1434	GNG8	1437	#N/A	#N/A	#N/A	#N/A
KIAA1429	865	PCDH15	1435	PCNP	1437	#N/A	PCDH15	#N/A	PCDH15
ARPC3	866	SRC	1436	CEP63	1438	#N/A	#N/A	#N/A	#N/A
ASCC2	867	CNOT4	1437	ITLN2	1439	#N/A	#N/A	#N/A	#N/A
BTBD2	867	WBSCR17	1438	HSPBAP1	1440	#N/A	WBSCR17	#N/A	WBSCR17
CES4A	867	FAM84B	1439	ZMIZ1	1441	#N/A	FAM84B	ZMIZ1	#N/A
EPC1	867	REPS1	1440	GPR4	1442	#N/A	REPS1	GPR4	#N/A
IGLON5	867	ITPR1	1441	VPS41	1443	#N/A	#N/A	VPS41	#N/A
JTB	867	PRKCH	1442	MR1	1444	#N/A	#N/A	MR1	#N/A
SMCHD1	867	FAM135B	1443	ABCC10	1445	#N/A	FAM135B	ABCC10	#N/A
TRIM54	867	PITPNC1	1444	AP2S1	1446	#N/A	#N/A	AP2S1	#N/A
AXIN2	868	SOX7	1445	P4HA1	1446	#N/A	SOX7	#N/A	#N/A
NDUFAF1	868	MUC19	1446	EML2	1447	#N/A	#N/A	EML2	#N/A
SPCS1	868	FABP5	1447	SGMS1	1447	#N/A	#N/A	#N/A	#N/A
SLC16A6	869	PMP2	1447	AP1M2	1448	#N/A	PMP2	AP1M2	#N/A
CDK1	870	CCDC71L	1448	NAA50	1449	#N/A	#N/A	#N/A	#N/A
TTC7A	871	NAMPT	1448	NPHS1	1450	#N/A	NAMPT	NPHS1	#N/A
ASNA1	872	OSTF1	1449	DIRC2	1451	#N/A	OSTF1	#N/A	#N/A
ATIC	872	GRIA4	1450	STRN4	1452	#N/A	GRIA4	#N/A	#N/A
DLGAP3	872	MAPK14	1451	PGLS	1453	#N/A	#N/A	#N/A	#N/A
MAD2L1BP	872	TNFSF18	1452	PPP3CB	1453	#N/A	#N/A	PPP3CB	#N/A
TTLL11	872	WNT4	1453	PTK7	1453	#N/A	WNT4	PTK7	#N/A
SAP18	873	BMP8B	1454	BTBD2	1454	#N/A	#N/A	BTBD2	#N/A
FOCAD	874	FBXO8	1455	FFAR2	1454	#N/A	#N/A	#N/A	#N/A
TMEM123	874	RNF111	1456	P2RY12	1455	P2RY12	RNF111	P2RY12	#N/A
VSTM2A	874	FSTL5	1457	FSTL3	1456	#N/A	#N/A	FSTL3	#N/A
TMEM65	875	SDC3	1458	MTUS1	1456	#N/A	SDC3	MTUS1	#N/A
CCDC14	876	AKR1B10	1459	ZNF653	1457	#N/A	#N/A	ZNF653	#N/A
CHCHD1	876	TBX5	1460	DNM3	1458	#N/A	#N/A	#N/A	#N/A
DRD3	876	RBM19	1460	AKAP8L	1459	#N/A	RBM19	#N/A	#N/A
GABRD	876	CBLN2	1461	SNX27	1460	#N/A	CBLN2	SNX27	#N/A
B9D1	877	TSHZ3	1462	SHKBP1	1461	#N/A	#N/A	SHKBP1	#N/A
G6PC3	877	OR10V1	1463	CD101	1462	#N/A	#N/A	CD101	#N/A
SNX10	877	PATL1	1463	SORBS3	1463	#N/A	PATL1	#N/A	#N/A
CDC42SE2	878	PCMTD2	1463	S100A13	1464	#N/A	#N/A	S100A13	#N/A
EMC2	878	FNDC1	1464	CTXN1	1465	#N/A	#N/A	CTXN1	#N/A
PIEZO2	878	GPATCH2L	1465	HN1	1466	#N/A	#N/A	HN1	#N/A
FAHD1	879	IFT43	1465	MRPS12	1467	#N/A	#N/A	MRPS12	#N/A
MAP3K2	879	ZNF366	1466	A1CF	1468	#N/A	#N/A	A1CF	#N/A
NOP16	879	SOCS1	1467	ACKR4	1468	#N/A	SOCS1	#N/A	#N/A
NOSIP	879	SYK	1468	PEX6	1468	#N/A	SYK	PEX6	SYK
NPB	879	EIF4E3	1469	NFIX	1469	#N/A	EIF4E3	NFIX	#N/A
PTK2B	879	USP44	1470	GRIK5	1470	#N/A	USP44	GRIK5	#N/A
ZNF839	879	ESRRG	1471	HPN	1471	#N/A	ESRRG	#N/A	#N/A
EIF5	880	PBK	1472	APOC2	1472	#N/A	#N/A	APOC2	#N/A
BLOC1S5	881	TMEM116	1473	CRHR2	1472	#N/A	#N/A	#N/A	#N/A
FOXD1	882	HDAC2	1474	PLOD2	1473	#N/A	#N/A	#N/A	#N/A
CRHR1	883	SERAC1	1475	HIST2H2AB	1474	#N/A	SERAC1	#N/A	#N/A
DBF4B	883	PAAF1	1476	KLK15	1475	#N/A	#N/A	KLK15	#N/A
FAM189A2	883	PDE1A	1477	BICD2	1476	#N/A	#N/A	#N/A	#N/A
IFIT2	883	MYO1B	1478	RAB7A	1477	RAB7A	#N/A	#N/A	#N/A
LMTK2	883	STAT4	1478	DBP	1478	#N/A	STAT4	DBP	#N/A
RPGRIP1L	883	GLRX3	1479	GABBR2	1478	#N/A	#N/A	GABBR2	#N/A
KCNH6	884	CELSR1	1480	ADAMTS10	1479	#N/A	#N/A	ADAMTS10	#N/A
MT-CO1	884	GRAMD4	1480	SRP68	1480	#N/A	#N/A	SRP68	#N/A
GAMT	885	TBC1D22A	1481	GALR2	1481	#N/A	#N/A	#N/A	#N/A
PROC	885	SCN2B	1482	DZIP3	1482	#N/A	SCN2B	DZIP3	#N/A
SFI1	885	AKR1E2	1483	GABRR2	1483	#N/A	#N/A	#N/A	#N/A
TF	885	ARG1	1484	TPM4	1484	#N/A	ARG1	TPM4	#N/A
DECR1	887	AKAP7	1484	BMP5	1485	BMP5	#N/A	BMP5	#N/A
ANLN	888	HLA-B	1485	KCNC3	1486	#N/A	#N/A	KCNC3	#N/A
CD320	888	CDH11	1486	NUDT5	1487	#N/A	#N/A	NUDT5	#N/A
CEL	888	KIAA1671	1487	TIMM23	1487	#N/A	#N/A	#N/A	#N/A
CHST6	888	HS3ST3B1	1488	UAP1	1487	UAP1	#N/A	#N/A	#N/A
HIVEP2	888	MCPH1	1489	NMT2	1488	#N/A	#N/A	#N/A	#N/A
KRTDAP	888	ESD	1490	SGCZ	1488	SGCZ	#N/A	#N/A	#N/A
TLR6	889	SCFD1	1491	DCLRE1C	1489	#N/A	#N/A	#N/A	#N/A
BAI2	890	RERE	1492	UCK2	1490	#N/A	#N/A	UCK2	#N/A
CTSH	890	GRK7	1493	PRPF3	1491	#N/A	#N/A	#N/A	#N/A
GAD1	890	POU4F2	1494	ZNF331	1492	ZNF331	#N/A	#N/A	#N/A
TOR1A	890	MGA	1495	APOBEC4	1493	#N/A	#N/A	APOBEC4	#N/A
PKIG	891	PRUNE2	1496	FUT3	1494	#N/A	PRUNE2	FUT3	#N/A
PPT2	891	NPVF	1497	PRIM2	1494	PRIM2	NPVF	#N/A	NPVF
RNF24	891	ID4	1498	VPS72	1495	#N/A	ID4	#N/A	#N/A
UFC1	892	PARD3B	1499	ORM1	1496	#N/A	#N/A	ORM1	#N/A
ATP5J	893	AEBP2	1500	HMGN3	1497	HMGN3	#N/A	#N/A	#N/A
SIT1	894	WDR47	1501	MAD2L1BP	1497	#N/A	#N/A	MAD2L1BP	#N/A
GHSR	895	ACADL	1502	EFNA3	1498	#N/A	#N/A	#N/A	#N/A
HOXD12	896	THADA	1503	GBAS	1498	#N/A	#N/A	GBAS	#N/A
OTOS	896	FSIP2	1504	IFNL2	1499	#N/A	#N/A	IFNL2	#N/A
RPL32	896	GLI3	1505	SPATA1	1500	#N/A	#N/A	#N/A	#N/A
TFAP2B	896	ACAD10	1506	HMG20B	1501	#N/A	ACAD10	#N/A	#N/A
RAG1	897	TWISTNB	1507	SIGLEC7	1502	#N/A	#N/A	#N/A	#N/A
LINGO1	898	FERD3L	1507	LAMTOR5	1503	#N/A	FERD3L	LAMTOR5	FERD3L
NARFL	898	CDH7	1508	PTGR1	1504	#N/A	CDH7	PTGR1	#N/A
UBE2N	898	CENPP	1509	CEACAM7	1505	#N/A	#N/A	CEACAM7	#N/A
ROMO1	899	RAI14	1510	MEF2B	1506	#N/A	RAI14	#N/A	#N/A
EXOC3L2	900	IFNA1	1511	DPP9	1507	#N/A	#N/A	DPP9	#N/A
PLEKHA5	900	ARHGEF7	1512	GPRIN2	1507	#N/A	#N/A	GPRIN2	#N/A
IGF1	901	TAS2R1	1513	SLCO2A1	1508	#N/A	TAS2R1	#N/A	#N/A
KCNA1	901	SNORD123	1513	AADAC	1509	AADAC	#N/A	#N/A	#N/A
OSCP1	901	SERBP1	1514	PHGDH	1509	#N/A	#N/A	#N/A	#N/A
SH3BP1	901	FAM117B	1515	PRUNE	1510	#N/A	FAM117B	#N/A	#N/A
DSCAML1	902	ANKRD36C	1516	HAS1	1511	#N/A	#N/A	HAS1	#N/A
MRPL37	902	PBX3	1517	SDK1	1512	SDK1	#N/A	SDK1	#N/A
NFE2L1	902	MROH1	1518	PSG6	1513	#N/A	MROH1	#N/A	#N/A
PAX6	902	FGF18	1519	WWTR1	1514	#N/A	FGF18	WWTR1	#N/A
SHMT2	902	FKBPL	1520	OPN5	1515	OPN5	FKBPL	OPN5	#N/A
TMC2	902	PRRT1	1520	YIF1B	1516	#N/A	PRRT1	YIF1B	#N/A
B3GNT9	903	STARD9	1521	CLDN18	1517	#N/A	#N/A	CLDN18	#N/A
MAPK8IP3	903	PRDM2	1522	CCDC97	1518	#N/A	#N/A	#N/A	#N/A
ABLIM1	904	FOCAD	1523	CD1E	1518	#N/A	FOCAD	CD1E	#N/A
POLB	904	MUC22	1524	RLN3	1519	#N/A	#N/A	RLN3	#N/A
VDAC2	904	TOM1L1	1525	GADD45GIP1	1520	#N/A	TOM1L1	#N/A	#N/A
ZNF174	904	TMC3	1526	CEACAM4	1521	#N/A	#N/A	CEACAM4	#N/A
CENPT	905	MEX3B	1526	HIF3A	1521	#N/A	MEX3B	HIF3A	#N/A
FADS3	905	OR2W3	1527	EPB41L4B	1522	#N/A	OR2W3	#N/A	#N/A
GNG13	905	AGPAT4	1528	RAMP3	1523	#N/A	#N/A	RAMP3	#N/A
GPR61	905	BMP4	1529	ZFP37	1524	#N/A	#N/A	ZFP37	#N/A
MEIS2	905	ACP6	1530	FXYD1	1525	#N/A	#N/A	FXYD1	#N/A
SYBU	905	GJA5	1530	EMR2	1526	EMR2	#N/A	#N/A	#N/A
TYMS	905	ZRANB2	1531	ANP32E	1527	#N/A	#N/A	#N/A	#N/A
CCKAR	906	TBPL2	1532	UFC1	1528	#N/A	#N/A	UFC1	#N/A
GRIK5	907	HAUS4	1533	MARCH8	1529	#N/A	HAUS4	#N/A	#N/A
CHCHD3	908	CBLN1	1534	CPB1	1529	#N/A	CBLN1	#N/A	#N/A
CST9L	908	PRKD2	1535	BST2	1530	#N/A	#N/A	BST2	#N/A
GAS7	908	CCDC6	1536	HSD17B14	1531	#N/A	#N/A	HSD17B14	#N/A
EGFR	909	ATP9B	1537	ETFB	1532	ETFB	ATP9B	ETFB	#N/A
MKRN3	909	NFATC1	1537	SLC35E1	1533	#N/A	#N/A	#N/A	#N/A
PAFAH1B1	909			PCP2	1534	#N/A	#N/A	#N/A	#N/A
RMND5B	909			FGD3	1535	#N/A	#N/A	FGD3	#N/A
EHF	910			RAB40B	1536	#N/A	#N/A	RAB40B	#N/A
ACTR1A	911			SUMF2	1536	#N/A	#N/A	#N/A	#N/A
SIM2	911			FUT5	1537	#N/A	#N/A	#N/A	#N/A
TRAF1	913			MRPS22	1538	#N/A	#N/A	#N/A	#N/A
CCDC65	914			XPO7	1539	#N/A	#N/A	#N/A	#N/A
METTL7A	914			DLK2	1540	#N/A	#N/A	DLK2	#N/A
OGG1	914			RP9	1540	#N/A	#N/A	RP9	#N/A
USP14	914			LTBP4	1541	#N/A	#N/A	#N/A	#N/A
ATP6V1A	915			NAT1	1542	#N/A	#N/A	#N/A	#N/A
FXYD7	915			CHRNA2	1543	CHRNA2	#N/A	#N/A	#N/A
CCNB2	916			FBP2	1544	#N/A	#N/A	FBP2	#N/A
COX11	916			CRISP1	1545	#N/A	#N/A	CRISP1	#N/A
CAMKV	917			RASAL2	1546	#N/A	#N/A	#N/A	#N/A
PHF3	917			ERP44	1547	#N/A	#N/A	#N/A	#N/A
CCDC34	918			ADCY10	1548	#N/A	#N/A	#N/A	#N/A
LRRTM1	918			MINPP1	1548	#N/A	#N/A	#N/A	#N/A
MUC16	918			ESCO2	1549	ESCO2	#N/A	ESCO2	#N/A
PRSS3	918			PNKP	1550	#N/A	#N/A	PNKP	#N/A
UBE2L3	918			PALM	1551	#N/A	#N/A	PALM	#N/A
PSAP	919			MYH14	1552	#N/A	#N/A	MYH14	#N/A
KLHL24	920			AMY2A	1553	#N/A	#N/A	#N/A	#N/A
ADC	921			MRPL3	1554	#N/A	#N/A	MRPL3	#N/A
BAZ1A	921			SH2D3A	1554	#N/A	#N/A	#N/A	#N/A
COPS6	921			KIAA1683	1555	#N/A	#N/A	#N/A	#N/A
GULP1	921			UBL5	1555	#N/A	#N/A	UBL5	#N/A
PTH	921			NCF1	1556	#N/A	#N/A	#N/A	#N/A
ST8SIA3	922			ACAD9	1557	#N/A	#N/A	ACAD9	#N/A
LDOC1L	923			PPP2R3A	1558	#N/A	#N/A	#N/A	#N/A
LYSMD3	923			CREB5	1559	CREB5	#N/A	CREB5	#N/A
HIST1H4G	924			NPFFR1	1559	#N/A	#N/A	#N/A	#N/A
MRPL36	925			C1GALT1	1560	#N/A	#N/A	#N/A	#N/A
ORC3	925			MCOLN2	1561	#N/A	#N/A	#N/A	#N/A
TBC1D23	925			SPINT2	1562	#N/A	#N/A	SPINT2	#N/A
TMEM59L	925			CRYZ	1563	#N/A	#N/A	#N/A	#N/A
CHMP1B	926			NOSIP	1564	#N/A	#N/A	NOSIP	#N/A
MPHOSPH6	926			FLAD1	1565	#N/A	#N/A	FLAD1	#N/A
PARP8	926			RNF13	1566	#N/A	#N/A	RNF13	#N/A
CGREF1	927			TRIM14	1567	#N/A	#N/A	TRIM14	#N/A
TMPRSS6	927			FUT6	1568	#N/A	#N/A	FUT6	#N/A
TGFBR3	928			GZMM	1569	#N/A	#N/A	#N/A	#N/A
SOX12	929			POLR3GL	1570	#N/A	#N/A	#N/A	#N/A
FAM122A	930			OPN4	1571	#N/A	#N/A	OPN4	#N/A
PARP1	931			HDGF	1572	#N/A	#N/A	HDGF	#N/A
TTC28	931			TAF8	1573	#N/A	#N/A	#N/A	#N/A
NEK7	932			FBXL18	1574	#N/A	#N/A	#N/A	#N/A
RNF133	932			NUDT18	1575	#N/A	#N/A	NUDT18	#N/A
SNX14	932			C2CD4C	1576	#N/A	#N/A	#N/A	#N/A
WDR24	932			EID2	1577	#N/A	#N/A	EID2	#N/A
FLRT1	933			SCNM1	1578	#N/A	#N/A	#N/A	#N/A
GPALPP1	933			SEC16B	1579	SEC16B	#N/A	#N/A	#N/A
HECW1	933			ZBTB7B	1580	#N/A	#N/A	ZBTB7B	#N/A
CLMN	935			CEACAM6	1581	#N/A	#N/A	CEACAM6	#N/A
LPHN3	935			KXD1	1582	#N/A	#N/A	#N/A	#N/A
MUC12	935			WARS2	1583	WARS2	#N/A	WARS2	#N/A
NKAIN4	935			CKS1B	1584	#N/A	#N/A	CKS1B	#N/A
TTF2	935			PCYT2	1585	#N/A	#N/A	PCYT2	#N/A
TGIF2	937			SLC1A6	1586	#N/A	#N/A	SLC1A6	#N/A
S100A3	938			GRIN3B	1587	#N/A	#N/A	GRIN3B	#N/A
RHBDD3	939			SUV39H2	1588	#N/A	#N/A	SUV39H2	#N/A
FXYD1	940			RASA2	1589	#N/A	#N/A	RASA2	#N/A
SERPINF2	941			YIPF3	1590	#N/A	#N/A	YIPF3	#N/A
SIRT2	941			USP21	1591	#N/A	#N/A	USP21	#N/A
EXT2	942			FSCN2	1592	#N/A	#N/A	#N/A	#N/A
GBP1	943			LGSN	1593	#N/A	#N/A	LGSN	#N/A
DPF3	944			HIST2H3C	1594	#N/A	#N/A	#N/A	#N/A
ERP29	945			NDUFA4	1595	#N/A	#N/A	NDUFA4	#N/A
NEUROD1	945			PARG	1596	#N/A	#N/A	#N/A	#N/A
LRCH4	946			SLAMF7	1597	#N/A	#N/A	SLAMF7	#N/A
PTPRA	947			WNK2	1598	#N/A	#N/A	WNK2	#N/A
SLC16A10	947			ARHGAP19	1599	#N/A	#N/A	#N/A	#N/A
TNKS1BP1	947			COMTD1	1600	#N/A	#N/A	COMTD1	#N/A
MRPS17	948			POLR3D	1601	#N/A	#N/A	POLR3D	#N/A
TRIM28	948			DPPA4	1602	#N/A	#N/A	#N/A	#N/A
CITED2	949			DPPA2	1603	#N/A	#N/A	#N/A	#N/A
RASL12	949			SIGLEC5	1604	#N/A	#N/A	#N/A	#N/A
RFK	949			RUSC1	1605	#N/A	#N/A	#N/A	#N/A
RPL7L1	949			RAB3D	1606	#N/A	#N/A	RAB3D	#N/A
STXBP3	949			HIST2H3A	1607	#N/A	#N/A	#N/A	#N/A
DLEC1	950			RNGTT	1608	#N/A	#N/A	RNGTT	#N/A
HGD	950			NKG7	1609	#N/A	#N/A	#N/A	#N/A
OTOR	950			BNIPL	1610	#N/A	#N/A	BNIPL	#N/A
XRN2	950			KLF15	1611	#N/A	#N/A	KLF15	#N/A
ZDHHC19	950			POGZ	1612	#N/A	#N/A	POGZ	#N/A
HVCN1	951			CSGALNACT2	1613	#N/A	#N/A	#N/A	#N/A
ALYREF	952			KCNC4	1614	#N/A	#N/A	#N/A	#N/A
FAAH	952			SPRR3	1615	#N/A	#N/A	#N/A	#N/A
HIST1H1A	952			HGD	1616	#N/A	#N/A	HGD	#N/A
MRPS18B	953			SLC29A3	1617	#N/A	#N/A	SLC29A3	#N/A
MAP7D1	954			RHOBTB2	1618	#N/A	#N/A	RHOBTB2	#N/A
POLR2C	954			IFNL3	1619	#N/A	#N/A	#N/A	#N/A
RNF34	954			CPVL	1620	#N/A	#N/A	#N/A	#N/A
CENPE	955			SEMA6B	1621	#N/A	#N/A	SEMA6B	#N/A
SYPL2	955			AGL	1622	#N/A	#N/A	#N/A	#N/A
LRRC58	956			PIH1D1	1623	#N/A	#N/A	#N/A	#N/A
ECHDC1	957			SEMA4D	1624	SEMA4D	#N/A	#N/A	#N/A
NACC1	957			HOMER3	1625	#N/A	#N/A	HOMER3	#N/A
IKBKAP	958			ATP1A3	1626	#N/A	#N/A	ATP1A3	#N/A
PHYHIPL	959			RHAG	1627	#N/A	#N/A	RHAG	#N/A
TRIM11	959			ANP32B	1628	#N/A	#N/A	ANP32B	#N/A
GRIP1	960			CD300C	1629	#N/A	#N/A	CD300C	#N/A
ALG3	961			NOVA2	1630	#N/A	#N/A	NOVA2	#N/A
CISD2	961			KLHDC3	1631	#N/A	#N/A	#N/A	#N/A
CST3	961			TRAT1	1632	#N/A	#N/A	#N/A	#N/A
KCNH3	961			HSPB6	1633	#N/A	#N/A	#N/A	#N/A
SMAP2	961			SCAMP3	1634	#N/A	#N/A	#N/A	#N/A
TMEM145	961			TNFSF15	1635	#N/A	#N/A	#N/A	#N/A
CAP2	962			PHLDB2	1636	#N/A	#N/A	PHLDB2	#N/A
EMC9	962			F2RL3	1637	#N/A	#N/A	#N/A	#N/A
FNBP1	962			SLC30A7	1637	#N/A	#N/A	#N/A	#N/A
MT1E	962			UBR2	1638	#N/A	#N/A	#N/A	#N/A
MT1H	962			PGPEP1	1639	#N/A	#N/A	PGPEP1	#N/A
RFC3	962			BRD4	1640	#N/A	#N/A	#N/A	#N/A
ZNF32	962			UTS2R	1641	#N/A	#N/A	UTS2R	#N/A
B3GALNT2	963			AIFM2	1642	#N/A	#N/A	#N/A	#N/A
CSRP1	964			BCAT2	1643	#N/A	#N/A	BCAT2	#N/A
FKBP8	964			STAMBPL1	1644	#N/A	#N/A	STAMBPL1	#N/A
PCLO	964			EDEM3	1645	#N/A	#N/A	EDEM3	#N/A
ENTPD2	965			IRF2BP1	1646	#N/A	#N/A	IRF2BP1	#N/A
CEP55	966			ENPP7	1647	ENPP7	#N/A	#N/A	#N/A
ERC2	966			PPP1R13L	1648	#N/A	#N/A	PPP1R13L	#N/A
MPP2	967			SCIN	1649	#N/A	#N/A	#N/A	#N/A
GOLT1A	968			HOXA3	1650	#N/A	#N/A	HOXA3	#N/A
MAPKBP1	969			MBD3L1	1651	#N/A	#N/A	#N/A	#N/A
PLA2G10	969			CERS2	1652	#N/A	#N/A	#N/A	#N/A
KCNK15	970			DCXR	1653	#N/A	#N/A	DCXR	#N/A
TUSC3	970			ZNF44	1654	#N/A	#N/A	#N/A	#N/A
RNPS1	971			ABL2	1655	#N/A	#N/A	#N/A	#N/A
FAM181A	972			WDR5B	1656	#N/A	#N/A	WDR5B	#N/A
ENDOG	973			DOT1L	1657	#N/A	#N/A	#N/A	#N/A
FCRLB	973			CERS1	1658	#N/A	#N/A	#N/A	#N/A
TMEM184C	973			GNG7	1659	#N/A	#N/A	#N/A	#N/A
TRIM65	973			MED16	1660	#N/A	#N/A	MED16	#N/A
JKAMP	974			NSUN5	1661	#N/A	#N/A	NSUN5	#N/A
PDCD6IP	974			ECSIT	1662	#N/A	#N/A	ECSIT	#N/A
SLC25A20	974			EMR1	1663	#N/A	#N/A	EMR1	#N/A
SLC2A9	974			KHDRBS2	1664	#N/A	#N/A	KHDRBS2	#N/A
DUSP18	975			MTO1	1664	#N/A	#N/A	MTO1	#N/A
GATAD2B	975			FGL1	1665	#N/A	#N/A	FGL1	#N/A
HDDC2	976			FFAR1	1666	#N/A	#N/A	FFAR1	#N/A
NHLH1	976			TRIM35	1667	#N/A	#N/A	#N/A	#N/A
PVALB	976			BLZF1	1668	#N/A	#N/A	#N/A	#N/A
SLC1A1	976			IFIT3	1669	#N/A	#N/A	#N/A	#N/A
MARCH1	977			SLC31A2	1670	SLC31A2	#N/A	SLC31A2	#N/A
PRR7	977			TPBG	1671	#N/A	#N/A	TPBG	#N/A
ASCL3	978			SAMD4B	1672	#N/A	#N/A	SAMD4B	#N/A
INO80E	979			GNAT2	1673	#N/A	#N/A	GNAT2	#N/A
CPQ	980			ZNF92	1674	#N/A	#N/A	#N/A	#N/A
FLT4	980			PGLYRP1	1675	#N/A	#N/A	#N/A	#N/A
KIF1A	980			ZNF91	1676	#N/A	#N/A	ZNF91	#N/A
MTFMT	980			S100A14	1677	#N/A	#N/A	#N/A	#N/A
PADI4	980			BCL7B	1678	#N/A	#N/A	#N/A	#N/A
PTPLB	980			PROK1	1679	#N/A	#N/A	#N/A	#N/A
UCHL3	980			SNAPC2	1680	#N/A	#N/A	#N/A	#N/A
LENG8	981			TDRD7	1681	#N/A	#N/A	TDRD7	#N/A
DGUOK	982			ANLN	1682	#N/A	#N/A	ANLN	#N/A
RARS	982			LRP3	1682	#N/A	#N/A	LRP3	#N/A
SPATA7	982			WBSCR17	1683	WBSCR17	#N/A	WBSCR17	#N/A
DENND4C	983			TBCB	1684	#N/A	#N/A	TBCB	#N/A
SEMA3A	984			PPFIA3	1685	#N/A	#N/A	PPFIA3	#N/A
ACPT	985			SIGLEC9	1686	#N/A	#N/A	#N/A	#N/A
DDX28	985			CLPTM1	1687	#N/A	#N/A	CLPTM1	#N/A
PLA2G16	985			PCM1	1688	#N/A	#N/A	#N/A	#N/A
ZNF512	985			NDUFA7	1689	#N/A	#N/A	NDUFA7	#N/A
GPR37	986			FNBP1L	1690	#N/A	#N/A	#N/A	#N/A
NR2F1	986			ECM2	1691	#N/A	#N/A	ECM2	#N/A
SP4	986			ALX3	1692	#N/A	#N/A	#N/A	#N/A
B2M	987			MSRB2	1693	#N/A	#N/A	#N/A	#N/A
CGGBP1	987			CD3EAP	1694	#N/A	#N/A	#N/A	#N/A
CHSY1	988			PDSS1	1695	#N/A	#N/A	PDSS1	#N/A
FASTK	988			KLK4	1696	#N/A	#N/A	KLK4	#N/A
NRAP	988			SLC16A1	1697	#N/A	#N/A	#N/A	#N/A
TADA3	988			GUCA1A	1698	#N/A	#N/A	#N/A	#N/A
TNRC6B	988			PNMA2	1699	#N/A	#N/A	PNMA2	#N/A
WDR46	988			WDR62	1700	#N/A	#N/A	#N/A	#N/A
AARSD1	989			NFE2L3	1701	NFE2L3	#N/A	NFE2L3	#N/A
OLFM1	989			QRICH2	1702	#N/A	#N/A	QRICH2	#N/A
SMC5	989			SYMPK	1703	#N/A	#N/A	SYMPK	#N/A
TLE4	989			LRG1	1704	#N/A	#N/A	LRG1	#N/A
VSTM1	989			ETV2	1705	#N/A	#N/A	#N/A	#N/A
CNR2	990			ANXA8L2	1706	#N/A	#N/A	#N/A	#N/A
FBXO46	990			DDAH1	1706	DDAH1	#N/A	#N/A	#N/A
RPL7A	990			ABTB1	1707	#N/A	#N/A	ABTB1	#N/A
ZNF578	990			ELMO1	1708	ELMO1	#N/A	ELMO1	#N/A
MRPL55	991			ADAMTS14	1709	ADAMTS14	#N/A	#N/A	#N/A
SLC22A6	991			RSBN1	1710	#N/A	#N/A	#N/A	#N/A
IGLV4-3	992			KIRREL2	1711	#N/A	#N/A	#N/A	#N/A
MDGA1	993			ENSA	1712	#N/A	#N/A	ENSA	#N/A
S100A8	993			GATAD2A	1713	#N/A	#N/A	#N/A	#N/A
SV2A	994			RAB23	1714	#N/A	#N/A	#N/A	#N/A
NQO2	995			COX7A2	1715	#N/A	#N/A	COX7A2	#N/A
MICALL2	996			FCRL2	1716	#N/A	#N/A	#N/A	#N/A
SERINC1	996			SEC61G	1717	#N/A	#N/A	SEC61G	#N/A
MOBP	997			FBF1	1718	#N/A	#N/A	#N/A	#N/A
ZNF326	997			FERD3L	1719	FERD3L	#N/A	FERD3L	#N/A
GDI2	998			SIN3B	1720	#N/A	#N/A	SIN3B	#N/A
INHA	998			OCLM	1721	#N/A	#N/A	#N/A	#N/A
CBLC	999			EMP3	1722	#N/A	#N/A	EMP3	#N/A
NPEPL1	999			BSPRY	1723	BSPRY	#N/A	#N/A	#N/A
GJA10	1000			MUC13	1724	#N/A	#N/A	MUC13	#N/A
AFM	1001			NUDT1	1725	NUDT1	#N/A	NUDT1	#N/A
CCT3	1001			PBLD	1726	#N/A	#N/A	#N/A	#N/A
HEMK1	1001			KLK9	1727	#N/A	#N/A	#N/A	#N/A
SLC25A46	1001			POLM	1728	#N/A	#N/A	#N/A	#N/A
FLT3LG	1002			TIPRL	1729	#N/A	#N/A	TIPRL	#N/A
MEAF6	1002			NAPSA	1730	#N/A	#N/A	NAPSA	#N/A
OR2M4	1002			TICAM1	1731	#N/A	#N/A	#N/A	#N/A
RXRB	1002			COBL	1732	#N/A	#N/A	#N/A	#N/A
SLC4A2	1003			TFAP2D	1732	#N/A	#N/A	TFAP2D	#N/A
PPP1R12C	1004			UPK1A	1733	#N/A	#N/A	#N/A	#N/A
CRYBA2	1005			PIWIL2	1734	#N/A	#N/A	PIWIL2	#N/A
OBSCN	1005			MPZL1	1735	#N/A	#N/A	#N/A	#N/A
RASSF5	1005			GATAD2B	1736	#N/A	#N/A	GATAD2B	#N/A
REEP2	1005			ENKUR	1737	#N/A	#N/A	#N/A	#N/A
ABCC10	1006			DUSP23	1738	#N/A	#N/A	#N/A	#N/A
RASSF6	1007			SEC14L1	1739	#N/A	#N/A	#N/A	#N/A
EPX	1008			NIT2	1740	#N/A	#N/A	NIT2	#N/A
DCTN1	1009			ASNA1	1741	#N/A	#N/A	ASNA1	#N/A
GLIPR1	1009			TMEM30A	1742	#N/A	#N/A	#N/A	#N/A
NARS	1009			CD160	1743	#N/A	#N/A	#N/A	#N/A
RP1L1	1009			CAPN12	1744	#N/A	#N/A	#N/A	#N/A
SEMA6A	1009			PIK3AP1	1745	#N/A	#N/A	PIK3AP1	#N/A
SRPRB	1009			ACAD11	1746	#N/A	#N/A	#N/A	#N/A
GAS2L1	1010			RPP30	1747	#N/A	#N/A	RPP30	#N/A
CMKLR1	1011			ARHGAP12	1748	#N/A	#N/A	#N/A	#N/A
SLC22A18	1012			MICU1	1748	#N/A	#N/A	MICU1	#N/A
SNAP47	1012			PURB	1749	#N/A	#N/A	#N/A	#N/A
PRKACB	1013			ZNF33A	1750	#N/A	#N/A	#N/A	#N/A
ALDH5A1	1014			CHST8	1751	#N/A	#N/A	#N/A	#N/A
HOXB2	1015			NOL8	1752	#N/A	#N/A	NOL8	#N/A
KCNQ1	1015			UNC5B	1753	#N/A	#N/A	UNC5B	#N/A
KIAA1598	1015			RETNLB	1754	#N/A	#N/A	RETNLB	#N/A
NXT1	1015			KPTN	1755	#N/A	#N/A	KPTN	#N/A
SCT	1015			TIMM13	1756	#N/A	#N/A	#N/A	#N/A
KIF3A	1017			SAMD1	1757	#N/A	#N/A	SAMD1	#N/A
EFNA1	1018			NPM2	1758	#N/A	#N/A	#N/A	#N/A
NEK8	1018			PLEKHA4	1759	#N/A	#N/A	#N/A	#N/A
PHLDB2	1019			FKBP6	1760	#N/A	#N/A	FKBP6	#N/A
RIT1	1020			MYADM	1761	#N/A	#N/A	MYADM	#N/A
ACOT11	1021			SLAMF9	1762	#N/A	#N/A	SLAMF9	#N/A
RPL19	1022			WBSCR16	1763	#N/A	#N/A	WBSCR16	#N/A
KCTD2	1023			KLC4	1764	#N/A	#N/A	KLC4	#N/A
SPEG	1024			STAG1	1765	#N/A	#N/A	STAG1	#N/A
NKX2-3	1025			FFAR4	1766	#N/A	#N/A	#N/A	#N/A
CHD1	1026			CUL9	1767	#N/A	#N/A	CUL9	#N/A
CXCL16	1026			CCDC94	1768	#N/A	#N/A	CCDC94	#N/A
VWF	1026			CHMP6	1769	#N/A	#N/A	CHMP6	#N/A
DAZAP1	1027			CAMK1D	1770	#N/A	#N/A	#N/A	#N/A
ELP3	1027			ITIH2	1771	#N/A	#N/A	#N/A	#N/A
IMP4	1027			IGSF3	1772	#N/A	#N/A	#N/A	#N/A
LGI4	1027			ASH1L	1773	#N/A	#N/A	ASH1L	#N/A
NRSN1	1027			MEIS3	1774	#N/A	#N/A	#N/A	#N/A
ATP1A4	1028			GPR87	1775	GPR87	#N/A	#N/A	#N/A
CHGA	1028			ZNF83	1776	#N/A	#N/A	ZNF83	#N/A
CNTNAP5	1028			RSPH6A	1777	#N/A	#N/A	RSPH6A	#N/A
SEPT1	1029			IQCB1	1778	#N/A	#N/A	IQCB1	#N/A
CASP7	1029			SPIN1	1779	#N/A	#N/A	SPIN1	#N/A
GUCY1A3	1029			LPHN1	1780	#N/A	#N/A	LPHN1	#N/A
NBL1	1029			DPH5	1781	#N/A	#N/A	#N/A	#N/A
MAP2K3	1030			ATP6V1G1	1782	#N/A	#N/A	ATP6V1G1	#N/A
NDUFB9	1031			RTCA	1783	#N/A	#N/A	RTCA	#N/A
IL21	1032			EVI5	1784	#N/A	#N/A	EVI5	#N/A
PSMB9	1033			ZRANB2	1785	ZRANB2	#N/A	#N/A	#N/A
AP3B2	1034			LPHN2	1786	#N/A	#N/A	#N/A	#N/A
KIF1C	1034			TAGLN3	1787	#N/A	#N/A	TAGLN3	#N/A
MTHFD1	1034			ADCYAP1R1	1788	#N/A	#N/A	#N/A	#N/A
SHARPIN	1034			B3GNT3	1789	#N/A	#N/A	#N/A	#N/A
TIMM44	1034			PCSK4	1790	#N/A	#N/A	PCSK4	#N/A
DEFB121	1035			KCNK6	1791	#N/A	#N/A	KCNK6	#N/A
PROSC	1035			CSDE1	1792	#N/A	#N/A	CSDE1	#N/A
RCOR3	1035			GLTSCR1	1793	#N/A	#N/A	GLTSCR1	#N/A
CASS4	1036			TBL2	1794	#N/A	#N/A	#N/A	#N/A
ATP6V0B	1037			SEMA6C	1795	#N/A	#N/A	SEMA6C	#N/A
HOXB13	1037			ERCC6	1796	#N/A	#N/A	#N/A	#N/A
DVL2	1038			GSAP	1797	#N/A	#N/A	GSAP	#N/A
HAS1	1039			PLS1	1798	#N/A	#N/A	PLS1	#N/A
TMC1	1039			TBRG4	1799	#N/A	#N/A	TBRG4	#N/A
RUNDC1	1041			P2RY11	1800	#N/A	#N/A	P2RY11	#N/A
WDR5B	1041			CERS4	1801	#N/A	#N/A	CERS4	#N/A
ZC3H4	1042			RGS18	1801	#N/A	#N/A	#N/A	#N/A
MARC2	1043			MTX1	1802	#N/A	#N/A	#N/A	#N/A
CASR	1043			PMF1	1803	#N/A	#N/A	#N/A	#N/A
EPB42	1043			OTUD7B	1804	OTUD7B	#N/A	#N/A	#N/A
CCDC47	1044			CAPN11	1805	#N/A	#N/A	#N/A	#N/A
FOXO6	1044			AGR3	1806	#N/A	#N/A	#N/A	#N/A
RDH5	1044			OLFML3	1807	#N/A	#N/A	#N/A	#N/A
NUS1	1045			RALGPS2	1808	#N/A	#N/A	#N/A	#N/A
ROBO3	1045			EXTL3	1809	#N/A	#N/A	#N/A	#N/A
SLAIN1	1045			ASCC1	1810	#N/A	#N/A	#N/A	#N/A
TMEM30B	1045			MTF2	1811	#N/A	#N/A	#N/A	#N/A
LDLRAP1	1046			ADORA3	1812	#N/A	#N/A	#N/A	#N/A
BCL9L	1047			ATAD1	1812	#N/A	#N/A	ATAD1	#N/A
GPHN	1048			MRPL2	1813	#N/A	#N/A	MRPL2	#N/A
PNKP	1048			DDX50	1814	#N/A	#N/A	DDX50	#N/A
SDHAF1	1048			ATG3	1815	#N/A	#N/A	ATG3	#N/A
ODF3B	1049			TREML2	1815	TREML2	#N/A	TREML2	#N/A
MXI1	1050			CYP39A1	1816	#N/A	#N/A	#N/A	#N/A
TMCC3	1050			RRAGD	1817	#N/A	#N/A	#N/A	#N/A
TPMT	1050			ZNF77	1818	#N/A	#N/A	ZNF77	#N/A
GNAO1	1051			RCAN2	1819	#N/A	#N/A	RCAN2	#N/A
SRD5A1	1051			AKNA	1820	#N/A	#N/A	#N/A	#N/A
TMEM196	1051			ZBTB7A	1821	#N/A	#N/A	ZBTB7A	#N/A
FAM49A	1052			ROPN1	1822	#N/A	#N/A	#N/A	#N/A
MATK	1052			CEP70	1823	#N/A	#N/A	#N/A	#N/A
H2AFZ	1053			GNG5	1824	#N/A	#N/A	#N/A	#N/A
FAM111B	1054			ADAMDEC1	1825	#N/A	#N/A	#N/A	#N/A
LRWD1	1055			RASIP1	1826	#N/A	#N/A	RASIP1	#N/A
OR8G2	1055			FRA10AC1	1827	#N/A	#N/A	#N/A	#N/A
POLR2J	1055			ICT1	1828	ICT1	#N/A	ICT1	#N/A
SLIT3	1055			KCNQ5	1829	#N/A	#N/A	KCNQ5	#N/A
TUBB2A	1056			PLEKHA8	1830	#N/A	#N/A	PLEKHA8	#N/A
[truncated: 5,963 more rows]
