# Supplementary material for: Genomic convergence and network analysis approach to identify candidate genes in Alzheimer's disease
Source: BMC Genomics. 2014 Mar 15;15(1):199. doi: 10.1186/1471-2164-15-199 (PMC4028079; doi:10.1186/1471-2164-15-199)
Supplement: Supplementary file 4 — Additional file 4: List of overlapping genes from independent analysis of genes from 6 brain region separately with GWA and GWL datasets. The file contains the list of genes from three datasets, final overlapping 108 genes ranked by their cumulative rank score. (XLSX 11 KB) [file 12864_2013_7037_MOESM4_ESM.xlsx]

## Sheet: Additional file
S.NO.	GWL-GWAS-GWE(EC)	GWL-GWAS-GWE(EC)	GWL-GWAS-GWE(EC)	GWL-GWAS-GWE(EC)	GWL-GWAS-GWE(EC)	GWL-GWAS-GWE(EC)
1	LPAR1	MAGI2	RGS4	ACTB	ZWINT	HTR1B
2	REEP6	HIP1	ZNF488	RGS4	RGS4
3	MRPL9	RPN1	CRX	CISD1	ICA1
4	ECH1	ELMO1	MRPL9	ATP5H	ACTB
5	PIP5K1C	ACTB	ARMC3	AMPH	HDAC9
6	ABCA1	EGFR	ADAM28	SH3BGRL2	ZNF488
7	DDR2	TLE4	ESCO2	RASEF	NRP1
8	NEGR1	AMPH	PAK4	ICA1	WARS2
9	TYK2	IRAK1BP1	POLR2E	FERD3L	CDK1
10	SLC31A2	RASEF	AMPH	DHDH	CISD1
11	AMPH	MRPL9	ETFB	RIMS1	NUF2
12	ZWINT	DFNB31	ELL	WBSCR17	RET
13	AHR	POLR2E	ENGASE	ZNF488	NEGR1
14	ISYNA1	PAK4	RXRG	CDK1	ICT1
15	SDK1	PDE1C	KIAA1217	PTK2B	DLL3
16	NUDT1	GBP5	APOBEC2	FKBP8	OPN5
17	CREB5		GBP5	CRX	UBE2D1
18	POLR2E		ADRA1A	P2RY14	TLL2
19	SNX8		ATP8B3	ICT1	ESCO2
20	RAPGEF5		SYK	TLL2	SFTPD
21	TREML2		NME8	PCDH15	ZNF559
22	ADK		CD33	RADIL	LMX1A
23	APOE		AP5Z1	SULT2A1	TNFRSF21
24	SUCNR1		RASEF	TBC1D2	CD33
25	RET		ISYNA1	IPMK	PTK2B
26			SDK2	ELMO1	ADK
27			SLC7A10	GADD45G	LSM5
28			TLE4	CBX3
29			DLL3	PLA2G4A
30			P2RY12	CREB5
31			PCDH15	NPVF
32			SFMBT2	ELOVL4
33			HGF	ZNF559
34			CNN2	NFE2L3
35			SUCNR1	MRPL9
36			BMP5	MME
37			RGS16	RYR1
38			KLK12	SLC9A9
39			LRRC25
40			GPR111
