# Supplementary material for: Genomic convergence and network analysis approach to identify candidate genes in Alzheimer's disease
Source: BMC Genomics. 2014 Mar 15;15(1):199. doi: 10.1186/1471-2164-15-199 (PMC4028079; doi:10.1186/1471-2164-15-199)
Supplement: Supplementary file 6 — Additional file 6: Annotation clusters from DAVID. The file contains top 11 and 10 annotation clusters with GO analysis from DAVID for 108 and 640 genes respectively. (XLSX 22 KB) [file 12864_2013_7037_MOESM6_ESM.xlsx]

## Sheet: GO analysis 108 genes
Category	Term	PValue	Genes	Fold Enrichment	FDR
Annotation Cluster 1	Enrichment Score: 2.32
GOTERM_BP_ALL	GO:0048699~generation of neurons	0.00183034	WHRN_HUMAN, FAK2_HUMAN, RET_HUMAN, DLL3_HUMAN, APOE_HUMAN, CRX_HUMAN, ACTB_HUMAN, NRP1_HUMAN, LMX1A_HUMAN, PI51C_HUMAN, ZN488_HUMAN, EGFR_HUMAN	3.03027	2.96597
GOTERM_BP_ALL	GO:0022008~neurogenesis	0.00320876	WHRN_HUMAN, FAK2_HUMAN, RET_HUMAN, DLL3_HUMAN, APOE_HUMAN, CRX_HUMAN, ACTB_HUMAN, NRP1_HUMAN, LMX1A_HUMAN, PI51C_HUMAN, ZN488_HUMAN, EGFR_HUMAN	2.8185	5.14487
GOTERM_BP_ALL	GO:0007399~nervous system development	0.0193219	WHRN_HUMAN, FAK2_HUMAN, DLL3_HUMAN, CRX_HUMAN, RPGF5_HUMAN, NRP1_HUMAN, PI51C_HUMAN, FKBP8_HUMAN, EGFR_HUMAN, RET_HUMAN, IPMK_HUMAN, APOE_HUMAN, ACTB_HUMAN, LMX1A_HUMAN, ZN488_HUMAN	1.94614	27.4327
Annotation Cluster 2	Enrichment Score: 2.22
GOTERM_BP_ALL	GO:0060284~regulation of cell development	0.00318938	HDAC9_HUMAN, DLL3_HUMAN, APOE_HUMAN, CRX_HUMAN, NRP1_HUMAN, LMX1A_HUMAN, ZN488_HUMAN	4.8201	5.11457
GOTERM_BP_ALL	GO:0050767~regulation of neurogenesis	0.00623123	DLL3_HUMAN, APOE_HUMAN, CRX_HUMAN, NRP1_HUMAN, LMX1A_HUMAN, ZN488_HUMAN	5.10217	9.76278
GOTERM_BP_ALL	GO:0051960~regulation of nervous system development	0.0112873	DLL3_HUMAN, APOE_HUMAN, CRX_HUMAN, NRP1_HUMAN, LMX1A_HUMAN, ZN488_HUMAN	4.41125	17.0189
Annotation Cluster 3	Enrichment Score: 2.09
GOTERM_BP_ALL	GO:0018108~peptidyl-tyrosine phosphorylation	0.00408256	TYK2_HUMAN, FAK2_HUMAN, DDR2_HUMAN, KSYK_HUMAN	12.2748	6.50224
GOTERM_BP_ALL	GO:0018212~peptidyl-tyrosine modification	0.00460491	TYK2_HUMAN, FAK2_HUMAN, DDR2_HUMAN, KSYK_HUMAN	11.7633	7.30491
GOTERM_MF_ALL	GO:0004715~non-membrane spanning protein tyrosine kinase activity	0.0294081	TYK2_HUMAN, FAK2_HUMAN, KSYK_HUMAN	11.0802	33.4248
Annotation Cluster 4	Enrichment Score: 1.97
GOTERM_CC_ALL	GO:0016023~cytoplasmic membrane-bounded vesicle	0.0059535	PA24A_HUMAN, ABCA1_HUMAN, HIP1_HUMAN, AMPH_HUMAN, HGF_HUMAN, SFTPD_HUMAN, EGFR_HUMAN, ICA69_HUMAN, AT8B3_HUMAN, RPN1_HUMAN	2.98182	7.48196
GOTERM_CC_ALL	GO:0031988~membrane-bounded vesicle	0.00729699	PA24A_HUMAN, ABCA1_HUMAN, HIP1_HUMAN, AMPH_HUMAN, HGF_HUMAN, SFTPD_HUMAN, EGFR_HUMAN, ICA69_HUMAN, AT8B3_HUMAN, RPN1_HUMAN	2.88732	9.09726
GOTERM_CC_ALL	GO:0031410~cytoplasmic vesicle	0.0153938	PA24A_HUMAN, ABCA1_HUMAN, HIP1_HUMAN, AMPH_HUMAN, HGF_HUMAN, SFTPD_HUMAN, EGFR_HUMAN, ICA69_HUMAN, AT8B3_HUMAN, RPN1_HUMAN	2.55452	18.2937
GOTERM_CC_ALL	GO:0031982~vesicle	0.0197549	PA24A_HUMAN, ABCA1_HUMAN, HIP1_HUMAN, AMPH_HUMAN, HGF_HUMAN, SFTPD_HUMAN, EGFR_HUMAN, ICA69_HUMAN, AT8B3_HUMAN, RPN1_HUMAN	2.44776	22.8833
Annotation Cluster 5	Enrichment Score: 1.96
GOTERM_BP_ALL	GO:0000165~MAPKKK cascade	0.000309425	GA45G_HUMAN, FAK2_HUMAN, RET_HUMAN, LPAR1_HUMAN, RGS4_HUMAN, HGF_HUMAN, EGFR_HUMAN, KSYK_HUMAN	6.13739	0.507315
GOTERM_BP_ALL	GO:0043405~regulation of MAP kinase activity	0.000467055	FAK2_HUMAN, LPAR1_HUMAN, APOE_HUMAN, RGS4_HUMAN, HGF_HUMAN, EGFR_HUMAN, KSYK_HUMAN	7.00794	0.764826
GOTERM_BP_ALL	GO:0043406~positive regulation of MAP kinase activity	0.00572451	FAK2_HUMAN, LPAR1_HUMAN, HGF_HUMAN, EGFR_HUMAN, KSYK_HUMAN	6.91961	9.00361
GOTERM_BP_ALL	GO:0045859~regulation of protein kinase activity	0.0107073	GA45G_HUMAN, FAK2_HUMAN, LPAR1_HUMAN, APOE_HUMAN, RGS4_HUMAN, HGF_HUMAN, EGFR_HUMAN, KSYK_HUMAN	3.27328	16.2153
GOTERM_BP_ALL	GO:0043549~regulation of kinase activity	0.0127417	GA45G_HUMAN, FAK2_HUMAN, LPAR1_HUMAN, APOE_HUMAN, RGS4_HUMAN, HGF_HUMAN, EGFR_HUMAN, KSYK_HUMAN	3.16325	19.0023
GOTERM_BP_ALL	GO:0051338~regulation of transferase activity	0.0156606	GA45G_HUMAN, FAK2_HUMAN, LPAR1_HUMAN, APOE_HUMAN, RGS4_HUMAN, HGF_HUMAN, EGFR_HUMAN, KSYK_HUMAN	3.0357	22.8495
GOTERM_BP_ALL	GO:0045860~positive regulation of protein kinase activity	0.0203106	GA45G_HUMAN, FAK2_HUMAN, LPAR1_HUMAN, HGF_HUMAN, EGFR_HUMAN, KSYK_HUMAN	3.79803	28.6257
GOTERM_BP_ALL	GO:0033674~positive regulation of kinase activity	0.0232348	GA45G_HUMAN, FAK2_HUMAN, LPAR1_HUMAN, HGF_HUMAN, EGFR_HUMAN, KSYK_HUMAN	3.66649	32.0475
GOTERM_BP_ALL	GO:0051347~positive regulation of transferase activity	0.0268366	GA45G_HUMAN, FAK2_HUMAN, LPAR1_HUMAN, HGF_HUMAN, EGFR_HUMAN, KSYK_HUMAN	3.529	36.0504
GOTERM_BP_ALL	GO:0042325~regulation of phosphorylation	0.0453462	GA45G_HUMAN, FAK2_HUMAN, LPAR1_HUMAN, APOE_HUMAN, RGS4_HUMAN, HGF_HUMAN, EGFR_HUMAN, KSYK_HUMAN	2.42335	53.3582
GOTERM_BP_ALL	GO:0019220~regulation of phosphate metabolic process	0.0540676	GA45G_HUMAN, FAK2_HUMAN, LPAR1_HUMAN, APOE_HUMAN, RGS4_HUMAN, HGF_HUMAN, EGFR_HUMAN, KSYK_HUMAN	2.32841	59.8884
GOTERM_BP_ALL	GO:0051174~regulation of phosphorus metabolic process	0.0540676	GA45G_HUMAN, FAK2_HUMAN, LPAR1_HUMAN, APOE_HUMAN, RGS4_HUMAN, HGF_HUMAN, EGFR_HUMAN, KSYK_HUMAN	2.32841	59.8884
Annotation Cluster 6	Enrichment Score: 1.94
GOTERM_MF_ALL	GO:0016301~kinase activity	0.00810337	FAK2_HUMAN, TYK2_HUMAN, TXND3_HUMAN, DDR2_HUMAN, NRP1_HUMAN, PI51C_HUMAN, EGFR_HUMAN, RET_HUMAN, PAK4_HUMAN, IPMK_HUMAN, RPAB1_HUMAN, ADK_HUMAN, KSYK_HUMAN	2.36042	10.4969
GOTERM_MF_ALL	GO:0016772~transferase activity, transferring phosphorus-containing groups	0.00990153	FAK2_HUMAN, TYK2_HUMAN, TXND3_HUMAN, DDR2_HUMAN, NRP1_HUMAN, PI51C_HUMAN, EGFR_HUMAN, RET_HUMAN, PAK4_HUMAN, ESCO2_HUMAN, IPMK_HUMAN, RPAB1_HUMAN, ADK_HUMAN, KSYK_HUMAN	2.19919	12.6833
GOTERM_MF_ALL	GO:0016773~phosphotransferase activity, alcohol group as acceptor	0.0193427	TYK2_HUMAN, FAK2_HUMAN, PAK4_HUMAN, RET_HUMAN, IPMK_HUMAN, RPAB1_HUMAN, DDR2_HUMAN, NRP1_HUMAN, PI51C_HUMAN, EGFR_HUMAN, KSYK_HUMAN	2.31031	23.3729
Annotation Cluster 7	Enrichment Score: 1.73
GOTERM_MF_ALL	GO:0045028~purinergic nucleotide receptor activity, G-protein coupled	0.0153153	SUCR1_HUMAN, P2Y12_HUMAN, P2Y14_HUMAN	15.6652	18.9707
GOTERM_MF_ALL	GO:0001608~nucleotide receptor activity, G-protein coupled	0.0153153	SUCR1_HUMAN, P2Y12_HUMAN, P2Y14_HUMAN	15.6652	18.9707
GOTERM_MF_ALL	GO:0001614~purinergic nucleotide receptor activity	0.0230739	SUCR1_HUMAN, P2Y12_HUMAN, P2Y14_HUMAN	12.6192	27.2526
GOTERM_MF_ALL	GO:0016502~nucleotide receptor activity	0.0230739	SUCR1_HUMAN, P2Y12_HUMAN, P2Y14_HUMAN	12.6192	27.2526
Annotation Cluster 8	Enrichment Score: 1.64
GOTERM_BP_ALL	GO:0048666~neuron development	0.00978433	WHRN_HUMAN, FAK2_HUMAN, RET_HUMAN, ACTB_HUMAN, NRP1_HUMAN, LMX1A_HUMAN, PI51C_HUMAN, EGFR_HUMAN	3.33121	14.9213
GOTERM_BP_ALL	GO:0030030~cell projection organization	0.0148396	WHRN_HUMAN, FAK2_HUMAN, LPAR1_HUMAN, ACTB_HUMAN, NRP1_HUMAN, LMX1A_HUMAN, PI51C_HUMAN, EGFR_HUMAN	3.0687	21.7852
GOTERM_BP_ALL	GO:0031175~neuron projection development	0.0340832	FAK2_HUMAN, ACTB_HUMAN, NRP1_HUMAN, LMX1A_HUMAN, PI51C_HUMAN, EGFR_HUMAN	3.30844	43.4425
GOTERM_BP_ALL	GO:0030182~neuron differentiation	0.0342492	WHRN_HUMAN, FAK2_HUMAN, RET_HUMAN, ACTB_HUMAN, NRP1_HUMAN, LMX1A_HUMAN, PI51C_HUMAN, EGFR_HUMAN	2.57826	43.602
GOTERM_BP_ALL	GO:0048468~cell development	0.0367172	WHRN_HUMAN, FAK2_HUMAN, RET_HUMAN, ACTB_HUMAN, NRP1_HUMAN, LMX1A_HUMAN, PI51C_HUMAN, HGF_HUMAN, ZN488_HUMAN, EGFR_HUMAN	2.19193	45.9246
Annotation Cluster 9	Enrichment Score: 1.54
GOTERM_BP_ALL	GO:0051592~response to calcium ion	0.00674264	PA24A_HUMAN, FAK2_HUMAN, ACTB_HUMAN, EGFR_HUMAN	10.2662	10.5229
GOTERM_BP_ALL	GO:0010035~response to inorganic substance	0.0560806	PA24A_HUMAN, FAK2_HUMAN, APOE_HUMAN, ACTB_HUMAN, EGFR_HUMAN	3.44293	61.2684
GOTERM_BP_ALL	GO:0010038~response to metal ion	0.0621602	PA24A_HUMAN, FAK2_HUMAN, ACTB_HUMAN, EGFR_HUMAN	4.37705	65.1706
Annotation Cluster 10	Enrichment Score: 1.44
GOTERM_BP_ALL	GO:0050953~sensory perception of light stimulus	0.00411999	WHRN_HUMAN, RGS16_HUMAN, PCD15_HUMAN, CRX_HUMAN, RIMS1_HUMAN, ELOV4_HUMAN, OPN5_HUMAN	4.57463	6.55996
GOTERM_BP_ALL	GO:0007601~visual perception	0.00411999	WHRN_HUMAN, RGS16_HUMAN, PCD15_HUMAN, CRX_HUMAN, RIMS1_HUMAN, ELOV4_HUMAN, OPN5_HUMAN	4.57463	6.55996
GOTERM_BP_ALL	GO:0050890~cognition	0.305596	WHRN_HUMAN, RGS16_HUMAN, PCD15_HUMAN, CRX_HUMAN, RIMS1_HUMAN, AMPH_HUMAN, PDE1C_HUMAN, ELOV4_HUMAN, OPN5_HUMAN	1.39762	99.7506
GOTERM_BP_ALL	GO:0007600~sensory perception	0.340782	WHRN_HUMAN, RGS16_HUMAN, PCD15_HUMAN, CRX_HUMAN, RIMS1_HUMAN, PDE1C_HUMAN, ELOV4_HUMAN, OPN5_HUMAN	1.39417	99.8939
Annotation Cluster 11	Enrichment Score: 1.36
GOTERM_BP_ALL	GO:0010324~membrane invagination	0.0192796	ABCA1_HUMAN, APOE_HUMAN, HIP1_HUMAN, AMPH_HUMAN, ELMO1_HUMAN, SFTPD_HUMAN	3.84982	27.3813
GOTERM_BP_ALL	GO:0006897~endocytosis	0.0192796	ABCA1_HUMAN, APOE_HUMAN, HIP1_HUMAN, AMPH_HUMAN, ELMO1_HUMAN, SFTPD_HUMAN	3.84982	27.3813
GOTERM_BP_ALL	GO:0016192~vesicle-mediated transport	0.217324	ABCA1_HUMAN, APOE_HUMAN, HIP1_HUMAN, RIMS1_HUMAN, AMPH_HUMAN, ELMO1_HUMAN, SFTPD_HUMAN	1.71549	98.2173

## Sheet: GO analysis 640 genes
Category	Term	PValue	Fold Enrichment	Bonferroni	FDR
Annotation Cluster 1	Enrichment Score: 26.59
GOTERM_BP_ALL	GO:0043067~regulation of programmed cell death	1.95332e-27	3.10733	7.071e-24	3.59085e-24
GOTERM_BP_ALL	GO:0010941~regulation of cell death	2.68532e-27	3.09589	9.72086e-24	4.93653e-24
GOTERM_BP_ALL	GO:0042981~regulation of apoptosis	3.28612e-27	3.10997	1.18958e-23	6.04101e-24
Annotation Cluster 2	Enrichment Score: 26.57
GOTERM_BP_ALL	GO:0051174~regulation of phosphorus metabolic process	1.77875e-30	4.1244	6.43907e-27	3.26994e-27
GOTERM_BP_ALL	GO:0019220~regulation of phosphate metabolic process	1.77875e-30	4.1244	6.43907e-27	3.26994e-27
GOTERM_BP_ALL	GO:0042325~regulation of phosphorylation	2.54852e-30	4.19501	9.22566e-27	4.68505e-27
GOTERM_BP_ALL	GO:0043549~regulation of kinase activity	1.00329e-24	4.32973	3.63192e-21	1.84439e-21
GOTERM_BP_ALL	GO:0051338~regulation of transferase activity	2.13618e-24	4.21625	7.73297e-21	3.92702e-21
GOTERM_BP_ALL	GO:0045859~regulation of protein kinase activity	2.29323e-23	4.28267	8.30148e-20	4.21573e-20
Annotation Cluster 3	Enrichment Score: 25.44
GOTERM_BP_ALL	GO:0048513~organ development	6.33533e-30	2.3542	2.29339e-26	1.16465e-26
GOTERM_BP_ALL	GO:0048856~anatomical structure development	5.27107e-27	1.98796	1.90813e-23	9.69001e-24
GOTERM_BP_ALL	GO:0048731~system development	1.01884e-26	2.03897	3.68821e-23	1.87298e-23
GOTERM_BP_ALL	GO:0032502~developmental process	7.06591e-25	1.8052	2.55786e-21	1.29895e-21
GOTERM_BP_ALL	GO:0007275~multicellular organismal development	2.77356e-22	1.80897	1.00403e-18	5.09874e-19
Annotation Cluster 4	Enrichment Score: 24.41
GOTERM_BP_ALL	GO:0050794~regulation of cellular process	7.09981e-27	1.43007	2.57013e-23	1.30519e-23
GOTERM_BP_ALL	GO:0065007~biological regulation	9.86782e-25	1.36982	3.57215e-21	1.81404e-21
GOTERM_BP_ALL	GO:0050789~regulation of biological process	8.21801e-24	1.38511	2.97492e-20	1.51075e-20
Annotation Cluster 5	Enrichment Score: 21.52
GOTERM_BP_ALL	GO:0043069~negative regulation of programmed cell death	2.12879e-22	4.11565	7.70621e-19	3.91343e-19
GOTERM_BP_ALL	GO:0060548~negative regulation of cell death	2.48443e-22	4.10422	8.99362e-19	4.56722e-19
GOTERM_BP_ALL	GO:0043066~negative regulation of apoptosis	5.08029e-22	4.10957	1.83907e-18	9.33929e-19
Annotation Cluster 6	Enrichment Score: 20.81
GOTERM_MF_ALL	GO:0016301~kinase activity	5.80385e-26	3.05923	4.9739e-23	8.98946e-23
GOTERM_MF_ALL	GO:0004672~protein kinase activity	1.78663e-24	3.43055	1.53114e-21	2.76727e-21
GOTERM_MF_ALL	GO:0016772~transferase activity, transferring phosphorus-containing groups	4.39413e-24	2.79371	3.76577e-21	6.80598e-21
GOTERM_MF_ALL	GO:0016773~phosphotransferase activity, alcohol group as acceptor	9.91117e-23	3.07997	8.49387e-20	1.53512e-19
GOTERM_MF_ALL	GO:0016740~transferase activity	2.0278e-10	1.74043	1.73782e-07	3.14082e-07
Annotation Cluster 7	Enrichment Score: 19.31
GOTERM_BP_ALL	GO:0043687~post-translational protein modification	7.67589e-27	2.63465	2.77867e-23	1.41109e-23
GOTERM_BP_ALL	GO:0006464~protein modification process	1.21012e-20	2.22148	4.38062e-17	2.2246e-17
GOTERM_BP_ALL	GO:0043412~biopolymer modification	5.69023e-20	2.1599	2.05986e-16	1.04606e-16
GOTERM_BP_ALL	GO:0044267~cellular protein metabolic process	1.0744e-12	1.66984	3.88919e-09	1.97504e-09
Annotation Cluster 8	Enrichment Score: 17.72
GOTERM_BP_ALL	GO:0006468~protein amino acid phosphorylation	4.94993e-20	2.96492	1.79187e-16	9.09964e-17
GOTERM_BP_ALL	GO:0016310~phosphorylation	1.49901e-18	2.6709	5.42642e-15	2.75569e-15
GOTERM_BP_ALL	GO:0006793~phosphorus metabolic process	1.35821e-17	2.42963	4.91672e-14	2.49685e-14
GOTERM_BP_ALL	GO:0006796~phosphate metabolic process	1.35821e-17	2.42963	4.91672e-14	2.49685e-14
Annotation Cluster 9	Enrichment Score: 17.51
GOTERM_BP_ALL	GO:0009893~positive regulation of metabolic process	1.79054e-24	2.81362	6.48175e-21	3.29161e-21
GOTERM_BP_ALL	GO:0031325~positive regulation of cellular metabolic process	2.61036e-22	2.76389	9.44952e-19	4.79873e-19
GOTERM_BP_ALL	GO:0010604~positive regulation of macromolecule metabolic process	1.32924e-21	2.7585	4.81186e-18	2.4436e-18
GOTERM_BP_ALL	GO:0031328~positive regulation of cellular biosynthetic process	6.10704e-21	2.98657	2.21075e-17	1.12268e-17
GOTERM_BP_ALL	GO:0009891~positive regulation of biosynthetic process	1.62135e-20	2.94359	5.86928e-17	2.98059e-17
GOTERM_BP_ALL	GO:0051173~positive regulation of nitrogen compound metabolic process	2.43634e-19	2.96492	8.81957e-16	4.47883e-16
GOTERM_BP_ALL	GO:0010557~positive regulation of macromolecule biosynthetic process	2.219e-18	2.88483	8.0328e-15	4.07928e-15
GOTERM_BP_ALL	GO:0045935~positive regulation of nucleobase, nucleoside, nucleotide and nucleic acid metabolic process	5.58716e-18	2.91424	2.02255e-14	1.02711e-14
GOTERM_BP_ALL	GO:0045941~positive regulation of transcription	1.19206e-16	2.94214	4.01901e-13	1.9984e-13
GOTERM_BP_ALL	GO:0010628~positive regulation of gene expression	2.81422e-16	2.89518	1.2057e-12	6.10623e-13
GOTERM_BP_ALL	GO:0051254~positive regulation of RNA metabolic process	5.47128e-14	2.92999	1.98137e-10	1.0062e-10
GOTERM_BP_ALL	GO:0045893~positive regulation of transcription, DNA-dependent	1.29635e-13	2.90691	4.6942e-10	2.38387e-10
GOTERM_BP_ALL	GO:0045944~positive regulation of transcription from RNA polymerase II promoter	5.18373e-11	2.94095	1.87651e-07	9.52945e-08
Annotation Cluster 10	Enrichment Score: 16.13
GOTERM_BP_ALL	GO:0043065~positive regulation of apoptosis	5.49592e-17	3.33037	1.98952e-13	1.01034e-13
GOTERM_BP_ALL	GO:0043068~positive regulation of programmed cell death	7.72058e-17	3.30729	4.01901e-13	1.9984e-13
GOTERM_BP_ALL	GO:0010942~positive regulation of cell death	9.66522e-17	3.29209	4.01901e-13	1.9984e-13
