# Supplementary material for: Genomic convergence and network analysis approach to identify candidate genes in Alzheimer's disease
Source: BMC Genomics. 2014 Mar 15;15(1):199. doi: 10.1186/1471-2164-15-199 (PMC4028079; doi:10.1186/1471-2164-15-199)
Supplement: Supplementary file 8 — Additional file 8: Final list of PD genes from three data sets and final list of 59 candidate overlapping genes. The file contains the list of genes from three datasets, final overlapping 59 candidate genes. (XLSX 319 KB) [file 12864_2013_7037_MOESM8_ESM.xlsx]

## Sheet: Final overlap
GWE		GWA		GWL		GWAS-GWL	GWE-GWAS	GWE-GWL	GWL-GWE-GWAS	Filtered							Sorted by rank
Approved Symbol	Rank	Approved Symbol	Rank	Approved Symbol	Rank	INDEX(C:C,MATCH(E3,C:C,0))						Gene	Rank_GWE	Rank_GWA	Rank_GWL	Cumulative rank score	Final rank
MOBP	1	CDH8	1	BAG5	1	#N/A	#N/A	BAG5	#N/A	HSP90AA1		HSPA5	96	451	37	584	1
BBX	2	SPPL2C	2	HSPA4	2	#N/A	#N/A	#N/A	#N/A	SPAG16		HSP90AA1	259	183	151	593	2
NDUFS1	3	SNCA	3	NAT2	3	NAT2	SNCA	#N/A	#N/A	ATP6V0E1		MAP4K4	156	503	109	768	3
PMP2	4	NSF	4	SNCB	4	#N/A	NSF	#N/A	#N/A	AK5		APC	221	737	171	1129	4
WWP1	5	WNT3	5	CASP8	5	#N/A	#N/A	#N/A	#N/A	HSPA5		ABCA1	166	779	223	1168	5
COX11	6	PLEKHM1	6	SUMO1	6	#N/A	#N/A	SUMO1	#N/A	MAP4K4		CSNK1A1	183	982	33	1198	6
YWHAE	7	AXIN1	7	TRAF3	7	TRAF3	#N/A	#N/A	#N/A	KCMF1		CXCR4	323	767	116	1206	7
SV2C	8	ITGAL	8	DNAJB2	8	#N/A	#N/A	DNAJB2	#N/A	MAT2A		AK5	423	403	398	1224	8
DPM1	9	CSMD1	9	DNAJB4	9	#N/A	#N/A	DNAJB4	#N/A	APC		MAT2A	409	646	203	1258	9
ATP6V1G1	9	CREM	10	ENDOG	10	#N/A	#N/A	#N/A	#N/A	NCKAP1		NCKAP1	277	739	294	1310	10
SYNCRIP	10	SLC2A13	11	TNP1	11	TNP1	#N/A	#N/A	#N/A	CXCR4		ATP6V1G1	9	978	383	1370	11
DEPTOR	11	ETV6	12	LOXL3	12	#N/A	#N/A	#N/A	#N/A	ABCA1		DYNC1H1	283	853	310	1446	12
HSPE1	12	SCN2A	13	RANBP2	13	#N/A	#N/A	RANBP2	#N/A	INPP1		ATP6V0E1	261	384	949	1594	13
SCN1A	13	CCAR2	14	PPP1R13B	14	#N/A	#N/A	#N/A	#N/A	PIGK		PIGK	69	814	715	1598	14
FABP5	14	TCF12	15	RGS3	15	#N/A	TCF12	#N/A	#N/A	DYNC1H1		DDX18	142	1171	358	1671	15
HNRNPH1	15	SPATA21	16	CALM1	16	#N/A	#N/A	CALM1	#N/A	ATP6V1G1		SPAG16	115	371	1207	1693	16
PJA2	16	C9	17	SQSTM1	17	#N/A	#N/A	SQSTM1	#N/A	CSNK1A1		RPS6KA5	372	1165	270	1807	17
PPIB	17	KIAA1279	18	ADD2	18	#N/A	KIAA1279	#N/A	#N/A	TCERG1		INPP1	425	811	624	1860	18
EIF4E	17	CNNM2	19	TOR1A	19	#N/A	#N/A	#N/A	#N/A	FBXO38		DGUOK	198	1449	233	1880	19
PSMD12	18	ATR	20	GRK6	20	#N/A	#N/A	#N/A	#N/A	TRAK2		GRIA1	428	1414	136	1978	20
TRAPPC8	19	CDH23	21	MCC	21	MCC	#N/A	#N/A	#N/A	RPS6KA5		TCERG1	392	1002	605	1999	21
SSBP1	20	ADORA3	22	SERPINA3	22	SERPINA3	#N/A	#N/A	#N/A	DDX18		HSD17B4	214	1306	480	2000	22
ACTR2	21	PKD1L1	23	CHGA	23	#N/A	#N/A	CHGA	#N/A	MSRA		KCMF1	266	608	1153	2027	23
CDH11	22	ZNF615	24	DES	24	#N/A	#N/A	#N/A	#N/A	RALB		ERBB4	291	1738	113	2142	24
CYP51A1	22	SCNN1A	25	CD8A	25	#N/A	#N/A	#N/A	#N/A	HSD17B4		MOAP1	90	1968	95	2153	25
TTC37	23	CRHBP	26	DBH	26	#N/A	#N/A	#N/A	#N/A	SLIT3		RPL26L1	150	1735	327	2212	26
STMN2	24	BUD13	27	GAD1	27	#N/A	#N/A	GAD1	#N/A	GRIA1		TRAK2	238	1136	886	2260	27
C1QBP	25	SMAD5	28	CD74	28	#N/A	#N/A	CD74	#N/A	DGUOK		DLC1	203	1457	606	2266	28
ZNHIT6	26	SLC9A3	29	SERPINA1	29	#N/A	#N/A	#N/A	#N/A	DLC1		DYSF	250	1549	543	2342	29
MINA	27	BMP4	30	SLC4A3	30	#N/A	#N/A	#N/A	#N/A	DYSF		RALB	299	1295	755	2349	30
MAPK9	28	DDHD1	30	JUN	31	#N/A	#N/A	JUN	#N/A	TUSC3		MSRA	332	1237	782	2351	31
LACTB2	29	BCL9	31	HDAC1	32	#N/A	#N/A	#N/A	#N/A	DMXL1		TUSC3	322	1644	427	2393	32
SCP2	30	TSC22D1	32	CSNK1A1	33	CSNK1A1	TSC22D1	CSNK1A1	#N/A	WIPF1		FBXO38	224	1038	1164	2426	33
GLG1	31	ADAMTS15	33	CREB1	34	#N/A	#N/A	#N/A	#N/A	ST3GAL5		WIPF1	211	1699	522	2432	34
IFIT1	32	SERPINB5	34	AKT1	35	#N/A	#N/A	#N/A	#N/A	RPL26L1		BRINP1	134	2041	400	2575	35
SYNJ1	33	RIC3	35	DUSP1	36	#N/A	#N/A	DUSP1	#N/A	ERBB4		SLIT3	359	1328	905	2592	36
RB1	34	NXPH1	36	HSPA5	37	HSPA5	#N/A	HSPA5	#N/A	DHCR24		SERBP1	267	2139	205	2611	37
PDE8A	35	SCML4	37	RARS	38	#N/A	#N/A	#N/A	#N/A	MAN2A1		ATOX1	254	2181	207	2642	38
RABGGTB	36	ABO	38	IL1B	39	IL1B	#N/A	#N/A	#N/A	MOAP1		DHCR24	279	1785	585	2649	39
EBNA1BP2	37	ABCA5	39	TRAF2	40	#N/A	#N/A	#N/A	#N/A	RAD23B		RAD23B	251	1975	466	2692	40
CLDND1	37	MAP2K6	39	MAP2	41	#N/A	#N/A	#N/A	#N/A	GNPDA1		PURA	397	2214	89	2700	41
TBC1D9	38	SUN3	40	UBAC1	42	#N/A	#N/A	#N/A	#N/A	BRINP1		LPAR1	225	2065	445	2735	42
TXN	39	DDI1	41	EGR1	43	#N/A	#N/A	EGR1	#N/A	LPAR1		SPARC	308	2181	461	2950	43
NDUFA5	40	GPR107	42	ABL1	44	ABL1	#N/A	#N/A	#N/A	GCC2		ST3GAL5	212	1711	1066	2989	44
AP5M1	41	CCNY	43	NRP2	45	#N/A	#N/A	#N/A	#N/A	SERBP1		CTNNA2	163	2568	273	3004	45
NRIP3	42	CRHR1	44	LARS	46	#N/A	#N/A	LARS	#N/A	MAT2B		PAX8	311	2437	408	3156	46
DNAJA2	42	TRPC1	45	DARS	47	#N/A	#N/A	DARS	#N/A	PJA2		MAN2A1	544	1807	827	3178	47
SNAP25	43	SERPING1	46	ATF2	48	#N/A	#N/A	#N/A	#N/A	ATOX1		PJA2	16	2180	994	3190	48
ACTR6	44	CCDC3	47	OXCT2	49	#N/A	#N/A	#N/A	#N/A	SPARC		PBX3	296	2236	670	3202	49
ARL1	44	SEMA3E	48	GADD45A	50	#N/A	#N/A	#N/A	#N/A	YTHDC2		MAT2B	223	2152	864	3239	50
FAM216A	45	SKA1	49	HSPD1	51	#N/A	#N/A	HSPD1	#N/A	PURA		DMXL1	364	1653	1307	3324	51
PIK3R4	45	TAP2	50	LRP8	52	#N/A	#N/A	#N/A	#N/A	PSD3		GNPDA1	410	1993	928	3331	52
NR4A2	46	GPATCH2	51	SKP1	53	#N/A	#N/A	SKP1	#N/A	PBX3		GCC2	221	2072	1135	3428	53
RYBP	46	PPM1L	52	STAT1	54	#N/A	#N/A	STAT1	#N/A	JAKMIP2		TAF7	240	2581	712	3533	54
SNX10	47	ITGA8	53	HSPA9	55	#N/A	#N/A	HSPA9	#N/A	PAX8		PPP2R5C	201	2531	1020	3752	55
GOLGA5	48	COL22A1	54	IL1A	56	IL1A	#N/A	#N/A	#N/A	PPP2R5C		YTHDC2	211	2200	1405	3816	56
SEPT10	48	KCNK9	54	CYP46A1	57	#N/A	#N/A	CYP46A1	#N/A	MGAT5		PSD3	559	2215	1056	3830	57
SRP19	48	SHC4	55	LCK	58	#N/A	#N/A	#N/A	#N/A	CTNNA2		JAKMIP2	142	2318	1404	3864	58
TMEM14B	48	OR4K17	56	FCN2	59	#N/A	#N/A	#N/A	#N/A	TAF7		MGAT5	340	2554	987	3881	59
RNF6	49	COL2A1	57	TXN	60	#N/A	#N/A	TXN	#N/A
GBE1	49	RXFP1	58	ZFYVE9	61	#N/A	#N/A	#N/A	#N/A
SPP1	49	SHE	59	TRAF1	62	#N/A	#N/A	#N/A	#N/A
RAB14	49	ZMAT3	60	TLR4	63	#N/A	#N/A	#N/A	#N/A
FAM168A	50	ZNF668	61	PMS1	64	#N/A	#N/A	#N/A	#N/A
HLF	50	CAPN8	62	CSF2	65	#N/A	#N/A	#N/A	#N/A
KCNK1	51	TANK	63	GRIN1	66	#N/A	#N/A	#N/A	#N/A
GPR37	51	RMI1	64	CTSB	67	#N/A	#N/A	CTSB	#N/A
AASDHPPT	52	WRN	65	IL4	68	#N/A	#N/A	#N/A	#N/A
GCA	52	PARK2	66	UBE2D2	69	#N/A	#N/A	UBE2D2	#N/A
MEAF6	53	TMEM108	66	DAB1	70	DAB1	#N/A	#N/A	#N/A
SCG2	53	MACROD2	67	FHL3	71	#N/A	#N/A	#N/A	#N/A
PPP1R9A	53	SLC38A1	68	FUBP1	72	#N/A	SLC38A1	#N/A	#N/A
MX1	54	NCAM1	69	CANX	73	#N/A	NCAM1	CANX	#N/A
ISCA1	54	LGALS3	70	PINX1	74	PINX1	LGALS3	#N/A	#N/A
GALC	55	DUSP27	71	EPB41	75	#N/A	#N/A	#N/A	#N/A
FIS1	55	LAMA3	72	BCL2L11	76	#N/A	#N/A	#N/A	#N/A
SEC31A	56	SEMA6D	73	CFLAR	77	#N/A	#N/A	#N/A	#N/A
CCDC91	57	WBP1L	74	PPP2R4	78	#N/A	WBP1L	#N/A	#N/A
RAP2A	58	LMO7	75	GPX7	79	#N/A	#N/A	#N/A	#N/A
FOLH1B	59	NPAS3	76	GSN	80	#N/A	#N/A	GSN	#N/A
STAT1	60	PRUNE2	77	IL3	81	#N/A	PRUNE2	#N/A	#N/A
BECN1	61	LIMA1	78	BARD1	82	#N/A	#N/A	#N/A	#N/A
SRSF7	61	RBMS3	79	NAT1	83	NAT1	#N/A	#N/A	#N/A
PAQR3	61	FAM186A	80	CDC23	84	#N/A	#N/A	#N/A	#N/A
MOG	62	NCAM2	81	IFI27	85	#N/A	#N/A	#N/A	#N/A
SRD5A1	63	ZNF530	82	VDAC1	86	#N/A	#N/A	VDAC1	#N/A
RNF14	64	ENOX1	83	CD14	87	CD14	#N/A	#N/A	#N/A
PTN	64	RORA	84	SDC3	88	#N/A	#N/A	#N/A	#N/A
CRYZL1	65	AHNAK2	85	PURA	89	PURA	#N/A	PURA	#N/A
CASD1	65	NDRG4	86	CD28	90	CD28	NDRG4	#N/A	#N/A
ARPC3	66	QRSL1	87	CASP10	91	#N/A	#N/A	#N/A	#N/A
PYROXD1	67	CCDC71L	88	ZNF354A	92	#N/A	#N/A	#N/A	#N/A
NEFL	68	GAK	89	ADRB2	93	ADRB2	GAK	#N/A	#N/A
PIGK	69	ZNF423	90	NPM1	94	#N/A	ZNF423	NPM1	#N/A
HMGB2	69	KCNJ5	91	MOAP1	95	MOAP1	#N/A	MOAP1	#N/A
ACSL1	69	TMEM175	92	THRAP3	96	#N/A	#N/A	#N/A	#N/A
SERPINE2	70	FGF12	93	GABRA6	97	#N/A	#N/A	#N/A	#N/A
BCL2L2	71	PIK3C2G	94	ALDH7A1	98	#N/A	#N/A	#N/A	#N/A
CLASP2	72	MAPT	95	MAPK9	99	#N/A	MAPT	MAPK9	#N/A
IMPACT	73	TECPR2	96	SPTAN1	100	#N/A	TECPR2	SPTAN1	#N/A
SNCA	73	SNTG1	97	AOX1	101	#N/A	#N/A	#N/A	#N/A
CCNH	74	FAM47E	98	KHDRBS1	102	#N/A	#N/A	KHDRBS1	#N/A
GTF2H5	74	CPNE8	99	PDGFRL	103	#N/A	#N/A	#N/A	#N/A
EVI2A	75	FAT4	100	TUBA4A	104	#N/A	#N/A	TUBA4A	#N/A
UGT8	75	USH2A	101	PPP2CA	105	#N/A	#N/A	PPP2CA	#N/A
CCND1	76	UBASH3B	102	ZAP70	106	#N/A	#N/A	#N/A	#N/A
SEPT4	76	FPR3	103	DPYSL3	107	#N/A	#N/A	DPYSL3	#N/A
SNRPG	76	LPHN2	104	JAG2	108	#N/A	#N/A	JAG2	#N/A
RWDD1	76	TTLL7	104	MAP4K4	109	MAP4K4	#N/A	MAP4K4	#N/A
KRCC1	77	DNAH17	105	FN1	110	#N/A	#N/A	FN1	#N/A
U2AF1	78	SCAF11	106	HDAC3	111	#N/A	#N/A	#N/A	#N/A
LRRTM2	78	SLCO5A1	107	PROC	112	#N/A	#N/A	#N/A	#N/A
RAB2A	78	MOV10L1	108	ERBB4	113	ERBB4	#N/A	ERBB4	#N/A
SYT1	79	PAPPA	109	SNIP1	114	#N/A	#N/A	#N/A	#N/A
NSFL1C	79	KAT2B	110	STXBP1	114	#N/A	KAT2B	STXBP1	#N/A
METTL5	79	MED6	111	GLI2	115	GLI2	#N/A	#N/A	#N/A
ATG3	79	KRI1	112	CXCR4	116	CXCR4	#N/A	CXCR4	#N/A
PBX1	80	ZNF841	113	SCTR	117	SCTR	#N/A	#N/A	#N/A
ZFAND1	80	RPH3AL	114	ACTG2	118	#N/A	#N/A	#N/A	#N/A
EAPP	81	DVL2	115	CDC25C	119	#N/A	#N/A	#N/A	#N/A
ME1	81	IL1F10	116	EBNA1BP2	120	#N/A	#N/A	EBNA1BP2	#N/A
SMARCA4	82	RABEPK	117	LMX1B	121	LMX1B	#N/A	#N/A	#N/A
ANP32E	83	ITFG3	118	HSPE1	122	#N/A	#N/A	HSPE1	#N/A
ESRRG	83	ANGPT2	119	ORM2	123	#N/A	#N/A	#N/A	#N/A
PRKCI	83	PBX1	120	CIAO1	124	#N/A	PBX1	#N/A	#N/A
SEPHS2	84	LAMC1	121	ABI2	125	#N/A	#N/A	#N/A	#N/A
POLR2K	84	UTP15	122	FHL2	126	#N/A	#N/A	#N/A	#N/A
CCDC85B	85	PKD1L2	123	IRF1	127	#N/A	#N/A	#N/A	#N/A
CEP170	85	SPTSSB	124	CDC20	128	#N/A	#N/A	#N/A	#N/A
FUS	86	GLDN	125	RCC1	129	RCC1	#N/A	#N/A	#N/A
SMARCE1	86	RNF111	126	RXRA	130	RXRA	#N/A	#N/A	#N/A
UBE2E1	86	TACC2	127	RPS14	131	#N/A	#N/A	RPS14	#N/A
PSMA4	87	ZNF839	128	RNF14	132	#N/A	#N/A	RNF14	#N/A
EIF3K	87	RNF17	129	NOTCH1	133	#N/A	#N/A	#N/A	#N/A
ABCG1	87	NPY1R	130	FGF1	134	#N/A	#N/A	FGF1	#N/A
SNRPD3	87	KRTAP19-4	131	SFPQ	135	#N/A	#N/A	SFPQ	#N/A
FRMD4B	87	KANK1	132	GRIA1	136	GRIA1	KANK1	GRIA1	#N/A
WBP11	88	POU6F2	133	CTLA4	137	CTLA4	#N/A	#N/A	#N/A
LRRC49	88	VPS41	133	SULT1C2	138	#N/A	VPS41	#N/A	#N/A
TMX4	88	IL12RB2	134	CAMK2A	139	#N/A	#N/A	#N/A	#N/A
RPL10A	88	KANSL1	135	SULT1C4	140	SULT1C4	#N/A	#N/A	#N/A
FOLH1	89	TBC1D10B	136	EIF2AK3	141	#N/A	TBC1D10B	#N/A	#N/A
DCLK1	89	HDAC7	137	ADC	142	#N/A	#N/A	#N/A	#N/A
PSMD14	89	CNTN4	138	YY1	143	#N/A	#N/A	YY1	#N/A
PPP2R3C	90	AIM1	139	GORASP2	144	#N/A	#N/A	GORASP2	#N/A
PSMC6	90	CRIM1	140	TSC1	144	#N/A	#N/A	TSC1	#N/A
MOAP1	90	ZNF48	141	DNM1	145	#N/A	#N/A	DNM1	#N/A
ATP2C1	90	WDR20	142	PPP2R2B	146	#N/A	#N/A	PPP2R2B	#N/A
SCAND1	91	ELOVL2	143	YBX1	147	#N/A	#N/A	YBX1	#N/A
IFT57	91	XRN1	144	IL5	148	#N/A	#N/A	#N/A	#N/A
ANP32A	92	GDNF	145	EPS15	149	#N/A	#N/A	EPS15	#N/A
ILF2	92	WDR70	145	LCP2	150	#N/A	#N/A	#N/A	#N/A
SERINC1	92	DCAF11	146	HSP90AA1	151	HSP90AA1	#N/A	HSP90AA1	#N/A
NEFM	92	MOGAT1	147	SPR	151	#N/A	#N/A	#N/A	#N/A
LHFP	93	DDX43	148	PAPOLA	152	#N/A	#N/A	PAPOLA	#N/A
CAPZA1	93	FARS2	149	RPL7A	153	#N/A	#N/A	RPL7A	#N/A
GLRB	93	VAMP8	150	RNF11	154	#N/A	#N/A	RNF11	#N/A
SUCLA2	94	LRRC31	151	GABRA1	155	#N/A	#N/A	#N/A	#N/A
MAPK1IP1L	94	ME3	152	NR3C1	156	#N/A	#N/A	NR3C1	#N/A
MDH1	94	MKNK2	153	ORC1	157	#N/A	MKNK2	#N/A	#N/A
ID2	94	ADRB2	154	PTTG1	158	PTTG1	#N/A	#N/A	#N/A
PAPSS1	94	PARD6G	155	LRP1B	159	LRP1B	#N/A	#N/A	#N/A
ZEB2	95	THSD7A	156	USP1	160	#N/A	#N/A	USP1	#N/A
ARHGEF3	95	SYT10	157	NKX2-5	161	#N/A	#N/A	#N/A	#N/A
PPP1CB	96	PEAK1	158	IL13	162	#N/A	#N/A	#N/A	#N/A
HSPA5	96	NMD3	159	EN1	163	EN1	#N/A	#N/A	#N/A
HBB	97	NPTN	160	PRKACB	164	#N/A	NPTN	PRKACB	#N/A
USP14	97	ZNF507	161	CDK9	165	#N/A	#N/A	#N/A	#N/A
RPL11	98	MYH9	162	PSMB2	166	#N/A	#N/A	PSMB2	#N/A
MMADHC	99	CCDC149	163	UBE2E3	167	#N/A	#N/A	UBE2E3	#N/A
YWHAZ	99	PRTFDC1	164	LMNB1	168	LMNB1	#N/A	#N/A	#N/A
PSMA6	100	GMDS	165	ETF1	169	#N/A	#N/A	ETF1	#N/A
NME1	100	FAM19A2	166	GFI1B	169	GFI1B	#N/A	#N/A	#N/A
AGK	100	FAM49A	167	ITGA4	170	#N/A	FAM49A	#N/A	#N/A
IPO7	101	EHBP1	168	APC	171	APC	EHBP1	APC	#N/A
ERBB2IP	101	INPP4B	169	EGR4	172	#N/A	#N/A	#N/A	#N/A
EBAG9	101	KLHL9	170	DDX41	173	#N/A	KLHL9	DDX41	#N/A
CYB5R2	102	TRIP12	171	ATXN3	174	#N/A	TRIP12	#N/A	#N/A
TWF1	102	STOX1	172	SSB	175	#N/A	#N/A	SSB	#N/A
BRD2	102	SYT1	173	IFI44	176	#N/A	SYT1	#N/A	#N/A
TAC1	102	MPDZ	174	DIRAS3	177	#N/A	MPDZ	#N/A	#N/A
CAST	103	PDXK	175	FBXW11	178	#N/A	PDXK	FBXW11	#N/A
AGPAT5	103	RBM15B	176	TIA1	178	#N/A	#N/A	#N/A	#N/A
CNBP	104	NELL1	177	UBE2B	179	#N/A	#N/A	UBE2B	#N/A
PNMA2	104	WDHD1	178	ITGAV	180	#N/A	#N/A	ITGAV	#N/A
PHYH	105	SYN3	179	LEPROT	181	#N/A	#N/A	LEPROT	#N/A
TNPO1	105	FGD6	180	POLE3	181	#N/A	#N/A	POLE3	#N/A
TMEFF1	105	SEMA4G	181	TACSTD2	182	#N/A	#N/A	#N/A	#N/A
MARCKS	106	DET1	182	PGM1	183	#N/A	#N/A	PGM1	#N/A
PHLDA1	107	HSP90AA1	183	BDKRB2	184	BDKRB2	HSP90AA1	#N/A	HSP90AA1
TMED2	107	RIMS1	184	IMMT	185	#N/A	#N/A	IMMT	#N/A
GTPBP4	108	ZNF460	185	IL1R1	186	#N/A	#N/A	#N/A	#N/A
TUBB4A	108	FAM169B	186	ATP6V1B1	187	#N/A	#N/A	#N/A	#N/A
PIK3R3	108	SMG7	187	IDH1	188	#N/A	SMG7	IDH1	#N/A
FXR1	108	CCAR1	188	TGFA	189	#N/A	#N/A	TGFA	#N/A
COMMD8	108	PLS1	189	CTNNA1	190	#N/A	#N/A	CTNNA1	#N/A
ANXA7	109	PACS1	190	SLC2A1	190	#N/A	#N/A	SLC2A1	#N/A
SUB1	109	GCH1	191	DCTN1	191	#N/A	#N/A	DCTN1	#N/A
SLC1A1	109	FOXP1	192	GABRB2	192	GABRB2	#N/A	#N/A	#N/A
HIST1H4C	110	CLVS2	193	PDGFRB	193	#N/A	#N/A	#N/A	#N/A
PPP2R2A	110	CYTL1	194	SLC4A5	194	#N/A	#N/A	#N/A	#N/A
PCSK6	111	BBS9	195	ENG	195	ENG	#N/A	#N/A	#N/A
GALNT11	111	TEX264	196	EIF3I	196	#N/A	#N/A	EIF3I	#N/A
CHP1	112	TP53BP2	197	ACTR3	197	#N/A	#N/A	ACTR3	#N/A
OSBPL9	112	KIF16B	198	PPAP2B	198	#N/A	#N/A	PPAP2B	#N/A
CHGB	112	DSCR4	199	TNFAIP2	199	#N/A	#N/A	#N/A	#N/A
GAP43	112	FAM171A1	200	WDR5	200	WDR5	FAM171A1	#N/A	#N/A
GNB2L1	112	ATP6V0D1	201	NFE2L2	201	#N/A	ATP6V0D1	NFE2L2	#N/A
PABPC1	112	SNX30	202	PRDX1	202	#N/A	#N/A	PRDX1	#N/A
VCP	112	SPOCK2	203	MAT2A	203	MAT2A	SPOCK2	MAT2A	#N/A
PABPC3	113	MCU	204	TLX3	204	#N/A	#N/A	#N/A	#N/A
APPBP2	113	POLR3G	205	SERBP1	205	SERBP1	#N/A	SERBP1	#N/A
PDE4DIP	113	ADAMTS17	206	TNC	206	TNC	#N/A	#N/A	#N/A
BCAS1	113	RUNX1	207	ATOX1	207	ATOX1	#N/A	ATOX1	#N/A
CX3CR1	113	MRPL43	208	SRSF11	208	#N/A	#N/A	SRSF11	#N/A
TOR1AIP1	114	OPCML	209	SNRPG	209	#N/A	OPCML	SNRPG	#N/A
SH3BP5	114	ADCY9	210	GNB2L1	210	#N/A	#N/A	GNB2L1	#N/A
INSIG1	114	SLC9A9	211	HOXD4	211	#N/A	#N/A	#N/A	#N/A
SAP18	115	CAMTA1	212	TINAGL1	212	#N/A	CAMTA1	#N/A	#N/A
SPAG16	115	CNGB3	213	TCOF1	213	#N/A	#N/A	#N/A	#N/A
GLTSCR2	116	MRPL9	214	SMAD5	214	SMAD5	MRPL9	#N/A	#N/A
DOPEY1	116	CNOT1	215	RNF130	215	#N/A	CNOT1	RNF130	#N/A
CMPK1	117	AUTS2	216	PCBP1	216	#N/A	AUTS2	PCBP1	#N/A
C1D	117	ARHGEF10	217	NEUROD1	217	#N/A	#N/A	#N/A	#N/A
ZC3H15	117	EIF5B	218	CCT7	218	#N/A	#N/A	CCT7	#N/A
UFL1	118	CPLX2	219	PPP3R2	219	#N/A	#N/A	#N/A	#N/A
PSMB7	118	IQGAP2	220	HNRNPAB	220	#N/A	#N/A	HNRNPAB	#N/A
GPX4	119	EXD2	221	PHC2	221	#N/A	#N/A	PHC2	#N/A
COL9A2	119	CHERP	222	SNRNP200	222	#N/A	CHERP	SNRNP200	#N/A
PAQR6	119	PANX1	223	ABCA1	223	ABCA1	#N/A	ABCA1	#N/A
DYNC1LI1	119	GRIA4	224	STK36	224	#N/A	#N/A	#N/A	#N/A
UBE2K	119	IQCF6	225	NCK2	225	NCK2	#N/A	#N/A	#N/A
PDIA3	120	GUCA1B	226	RBM45	226	#N/A	#N/A	#N/A	#N/A
HSD17B11	120	GPRIN3	227	NUP214	227	#N/A	#N/A	#N/A	#N/A
SEPHS1	121	MTUS2	228	EIF5	228	#N/A	#N/A	EIF5	#N/A
LTN1	121	TMEM194B	229	FER	229	#N/A	#N/A	#N/A	#N/A
H2AFZ	121	HEPHL1	230	MRPL41	230	#N/A	#N/A	#N/A	#N/A
CDKN1C	122	PCGF3	231	ASS1	231	#N/A	#N/A	#N/A	#N/A
NPTN	122	THSD7B	232	CLK1	232	#N/A	#N/A	#N/A	#N/A
MRPL20	122	PLD2	233	DGUOK	233	DGUOK	#N/A	DGUOK	#N/A
RHOB	122	AARS2	234	DICER1	234	#N/A	#N/A	DICER1	#N/A
NUP153	122	CRTAC1	235	POLR1A	235	#N/A	#N/A	#N/A	#N/A
CCNC	122	TEK	236	COL3A1	236	#N/A	#N/A	#N/A	#N/A
ENTPD4	122	MMRN1	237	STOM	237	#N/A	#N/A	STOM	#N/A
SC5D	123	PON2	238	PIK3R3	238	#N/A	PON2	PIK3R3	#N/A
CYB5A	123	CUL2	239	POLR1B	239	#N/A	#N/A	#N/A	#N/A
EIF1B	123	GBP1	240	NPAS2	240	NPAS2	#N/A	#N/A	#N/A
CDH10	123	CDC42BPA	241	YARS	241	#N/A	CDC42BPA	YARS	#N/A
NDUFV2	124	LRRC58	242	NDOR1	242	#N/A	#N/A	#N/A	#N/A
G3BP2	124	MEPCE	243	LAPTM5	243	#N/A	#N/A	LAPTM5	#N/A
VPS28	124	GRID2	244	EIF5B	244	EIF5B	#N/A	#N/A	#N/A
GRHPR	124	MICU1	245	GFPT2	245	#N/A	MICU1	#N/A	#N/A
FAM120A	124	COG3	246	ASAH1	246	#N/A	#N/A	ASAH1	#N/A
CCND2	125	SLC26A1	247	CSF1R	247	#N/A	#N/A	#N/A	#N/A
CCT8	125	PRLR	248	CWC22	248	#N/A	#N/A	#N/A	#N/A
CDC5L	125	ATP10B	249	CDK5RAP2	249	CDK5RAP2	#N/A	#N/A	#N/A
OSBPL8	126	IVD	250	JAK1	250	#N/A	#N/A	JAK1	#N/A
OLA1	126	HLA-B	251	GEMIN5	251	#N/A	HLA-B	#N/A	#N/A
CD74	126	PRKG1	252	ITGA6	252	ITGA6	#N/A	#N/A	#N/A
ATP5C1	127	ENPP6	253	CDCA7	253	#N/A	#N/A	#N/A	#N/A
RPL21	127	LRRC28	254	GATA4	254	#N/A	#N/A	#N/A	#N/A
FKBP3	127	SBK1	255	PTPRN	255	#N/A	#N/A	#N/A	#N/A
EIF2AK2	127	SLC36A2	256	HINT1	256	#N/A	#N/A	HINT1	#N/A
PTP4A1	127	NRL	257	SF3B1	257	#N/A	#N/A	SF3B1	#N/A
LRRC59	128	KPNA1	258	DAB2IP	258	#N/A	KPNA1	#N/A	#N/A
TIMM17A	128	CDCP1	259	VIL1	259	#N/A	#N/A	#N/A	#N/A
CDK14	128	EFNA1	260	NHP2	260	#N/A	#N/A	NHP2	#N/A
EEF2	129	EDEM3	261	UROD	261	#N/A	#N/A	UROD	#N/A
CEP68	129	GBF1	262	DFNB31	262	#N/A	#N/A	#N/A	#N/A
COPS4	129	ABCA4	263	INHA	263	#N/A	#N/A	#N/A	#N/A
ADH5	129	EFNA3	264	CXCR2	264	#N/A	#N/A	#N/A	#N/A
FAM13B	129	VWDE	265	CAP1	265	#N/A	#N/A	CAP1	#N/A
TMEM70	130	NLK	266	AGO1	266	#N/A	#N/A	#N/A	#N/A
ERP44	130	MEGF11	267	PTGFR	267	#N/A	#N/A	#N/A	#N/A
SEC23A	131	RELN	268	ATP6V0B	268	#N/A	RELN	ATP6V0B	#N/A
LCMT1	131	TNIK	269	BNIP1	269	#N/A	#N/A	#N/A	#N/A
GADD45B	131	TRIO	270	RPS6KA5	270	RPS6KA5	#N/A	RPS6KA5	#N/A
BCAS2	131	TBX3	271	MKNK1	271	#N/A	#N/A	#N/A	#N/A
SNRNP27	131	TG	272	GDF9	272	#N/A	#N/A	#N/A	#N/A
RAP1GDS1	131	COMT	273	CTNNA2	273	CTNNA2	COMT	CTNNA2	#N/A
NOL7	131	ADAMTS12	274	ELOVL1	274	#N/A	#N/A	ELOVL1	#N/A
EIF3M	132	RPL38	275	RPL35	275	#N/A	RPL38	RPL35	#N/A
UBE2N	132	PROK2	276	EEF1B2	276	#N/A	#N/A	EEF1B2	#N/A
HEXA	132	DOCK5	277	CMPK1	277	#N/A	#N/A	CMPK1	#N/A
GUK1	132	EYA4	278	KCNIP3	278	#N/A	#N/A	#N/A	#N/A
CUEDC2	133	MB21D1	279	EHMT1	279	#N/A	#N/A	#N/A	#N/A
NDUFB1	133	CSMD2	280	DOK1	280	#N/A	#N/A	#N/A	#N/A
DDX42	133	CD14	281	EDAR	281	EDAR	#N/A	#N/A	#N/A
COPA	133	UNC45B	282	TLK1	282	#N/A	#N/A	TLK1	#N/A
TCEB1	133	TDRD12	283	AGO4	283	#N/A	#N/A	#N/A	#N/A
RANBP6	133	MTPAP	284	EMX1	284	#N/A	#N/A	#N/A	#N/A
FAM131B	134	SERPINA3	285	PTGS1	285	#N/A	#N/A	#N/A	#N/A
GNG10	134	TLE1	286	HPCA	286	#N/A	TLE1	HPCA	#N/A
BRINP1	134	NR3C2	287	EXOSC2	287	#N/A	#N/A	#N/A	#N/A
BHLHE40	135	GRIK2	288	FAF1	288	#N/A	#N/A	#N/A	#N/A
MAP1B	135	FARSB	289	SEC16A	289	#N/A	#N/A	SEC16A	#N/A
FNBP1L	136	WFDC10A	290	PIKFYVE	290	#N/A	#N/A	#N/A	#N/A
PEX11B	136	DPP6	291	MATR3	291	#N/A	DPP6	MATR3	#N/A
SNRPE	136	SPIB	292	VAV2	292	#N/A	#N/A	#N/A	#N/A
PCNP	136	NAV3	293	EBF1	293	EBF1	#N/A	#N/A	#N/A
UQCRB	136	ENG	294	NCKAP1	294	NCKAP1	#N/A	NCKAP1	#N/A
CHMP5	136	NRG1	295	MYCL	295	MYCL	#N/A	#N/A	#N/A
LDB3	137	FARP1	296	MSH4	296	#N/A	#N/A	#N/A	#N/A
RAP1B	137	MYPN	297	NR5A1	297	#N/A	#N/A	#N/A	#N/A
EIF3I	137	DPCD	298	CXCR1	298	#N/A	#N/A	#N/A	#N/A
TAF11	137	ABTB2	299	ATIC	299	#N/A	#N/A	ATIC	#N/A
CAP2	137	DOCK3	300	NDUFS1	300	#N/A	#N/A	NDUFS1	#N/A
STMN4	137	TRERF1	301	TNFSF8	301	#N/A	#N/A	#N/A	#N/A
DNAJC6	138	LDLRAD3	302	TUBB4B	302	#N/A	#N/A	TUBB4B	#N/A
RPL15	138	KCNV2	303	POLR2D	303	#N/A	#N/A	#N/A	#N/A
MBD4	138	VLDLR	303	RPA2	304	#N/A	VLDLR	RPA2	#N/A
CAMLG	138	ANKRD28	304	ANGPT2	305	ANGPT2	ANKRD28	#N/A	#N/A
CAPZA2	138	IRX1	305	CCNK	306	#N/A	#N/A	#N/A	#N/A
EMC2	138	BTBD11	306	NRG2	307	NRG2	#N/A	#N/A	#N/A
RCBTB1	139	PTPRT	307	MAP3K2	308	#N/A	#N/A	#N/A	#N/A
IDH1	139	SCRN1	308	SP3	309	#N/A	SCRN1	SP3	#N/A
SCAMP1	139	MMP16	309	DYNC1H1	310	DYNC1H1	#N/A	DYNC1H1	#N/A
HIF1A	140	NXN	310	IL1R2	311	#N/A	#N/A	#N/A	#N/A
CAMTA1	140	ENPP1	311	RPL31	312	#N/A	#N/A	RPL31	#N/A
COMT	140	KLF12	312	GABRG2	313	#N/A	#N/A	#N/A	#N/A
NMT2	141	KCNQ5	313	SEPT8	314	#N/A	#N/A	SEPT8	#N/A
PRKRIR	141	XCR1	314	RPL12	315	#N/A	#N/A	RPL12	#N/A
COLEC12	141	TBX19	315	MSTN	316	#N/A	#N/A	#N/A	#N/A
BTF3	141	STK10	316	PDE4B	317	#N/A	#N/A	PDE4B	#N/A
NBN	141	ACAP2	317	TTC1	318	#N/A	#N/A	TTC1	#N/A
SDHC	142	SGOL1	318	ARPC2	319	#N/A	#N/A	ARPC2	#N/A
RPN2	142	MARK1	319	SET	320	#N/A	#N/A	SET	#N/A
NRIP1	142	TENM3	320	ACTR1B	321	#N/A	#N/A	#N/A	#N/A
DDX18	142	CSMD3	321	FKTN	322	#N/A	#N/A	#N/A	#N/A
JAKMIP2	142	DIO1	322	IK	323	#N/A	#N/A	IK	#N/A
AZIN1	142	RAPGEF3	323	COL16A1	324	#N/A	#N/A	#N/A	#N/A
WDR61	143	MAP1B	324	SLC11A1	325	#N/A	MAP1B	#N/A	#N/A
DR1	143	KCND3	325	UGCG	326	#N/A	KCND3	#N/A	#N/A
NUCKS1	143	LUZP1	326	RPL26L1	327	RPL26L1	#N/A	RPL26L1	#N/A
MOB4	143	LRRK2	327	ARHGAP15	328	#N/A	#N/A	#N/A	#N/A
COL4A3BP	143	PCSK2	328	DRD1	329	DRD1	PCSK2	#N/A	#N/A
RFK	143	SEL1L	329	EIF2B3	330	#N/A	SEL1L	#N/A	#N/A
STAM	144	ZNF337	330	LCT	331	#N/A	#N/A	#N/A	#N/A
TOP1	144	COMMD6	331	OPRD1	332	#N/A	#N/A	#N/A	#N/A
NET1	145	EHF	332	MPL	333	#N/A	#N/A	#N/A	#N/A
RAB21	145	ELF5	332	MED7	334	#N/A	#N/A	#N/A	#N/A
HSP90B1	145	GBP2	333	DLGAP2	335	#N/A	#N/A	#N/A	#N/A
LANCL1	145	TAOK2	334	LOX	336	#N/A	#N/A	#N/A	#N/A
RPS12	145	SERINC5	335	DUSP2	337	#N/A	SERINC5	#N/A	#N/A
ALDH1A1	145	CNTN5	336	PCDHA4	338	#N/A	#N/A	#N/A	#N/A
HSPB8	146	MLLT3	337	AAK1	339	#N/A	#N/A	AAK1	#N/A
FBL	146	BEND5	338	ORC2	339	#N/A	#N/A	#N/A	#N/A
RAP1A	146	MAML3	339	DNAJC18	340	#N/A	#N/A	#N/A	#N/A
NSL1	146	EBF3	340	CPSF2	341	#N/A	#N/A	#N/A	#N/A
CHMP3	146	GABBR2	341	PSMB7	342	#N/A	GABBR2	PSMB7	#N/A
TBCA	146	SYCP2L	342	GM2A	343	#N/A	#N/A	GM2A	#N/A
HMGN4	146	PXDNL	343	MSR1	344	#N/A	#N/A	#N/A	#N/A
PPA1	147	WNT9A	344	OSGEPL1	345	#N/A	#N/A	#N/A	#N/A
UBE2G1	147	ANKRD33B	345	CDX1	346	#N/A	#N/A	#N/A	#N/A
LSM4	147	ZNF84	346	ANAPC1	347	#N/A	#N/A	#N/A	#N/A
PFDN2	147	LIPN	347	NCS1	348	#N/A	#N/A	#N/A	#N/A
PFDN4	147	TTC28	348	AK1	349	#N/A	#N/A	AK1	#N/A
DYRK1A	147	KCNA4	349	IKBKAP	349	#N/A	#N/A	IKBKAP	#N/A
TAGLN3	147	ZNF385D	350	PLK3	350	#N/A	#N/A	#N/A	#N/A
SLC30A9	147	OR7E24	351	ZEB2	351	#N/A	#N/A	ZEB2	#N/A
HLA-DRB1	147	AQP3	352	ANAPC2	352	#N/A	#N/A	#N/A	#N/A
RPL35	147	PEBP4	353	CRYGA	353	#N/A	#N/A	#N/A	#N/A
CAT	148	PDE7B	354	RNF25	354	#N/A	#N/A	#N/A	#N/A
STAMBP	148	TRIM10	355	XRCC5	355	#N/A	#N/A	XRCC5	#N/A
TMEM30A	148	AIG1	356	DEGS2	356	#N/A	#N/A	#N/A	#N/A
TMBIM4	149	DSG1	357	PAM	357	#N/A	#N/A	PAM	#N/A
EDNRB	149	SLC43A3	358	DDX18	358	DDX18	#N/A	DDX18	#N/A
MYL12A	149	DLGAP1	359	SIVA1	359	#N/A	#N/A	#N/A	#N/A
PPAP2B	149	UTRN	360	RPL37A	360	#N/A	#N/A	RPL37A	#N/A
PSMD4	149	MBLAC2	361	TACR1	361	TACR1	#N/A	#N/A	#N/A
PRPF40A	149	LAMA2	362	TCL1B	362	#N/A	#N/A	#N/A	#N/A
MTDH	149	ANO4	363	RBBP4	363	#N/A	#N/A	RBBP4	#N/A
METAP2	150	TCTE1	364	GNG12	364	#N/A	#N/A	#N/A	#N/A
AKAP11	150	TUB	365	PGGT1B	365	#N/A	#N/A	#N/A	#N/A
NBEA	150	ZC3H12A	366	RPS8	366	#N/A	#N/A	RPS8	#N/A
RABGAP1L	150	MFSD6	367	MSX2	367	MSX2	#N/A	#N/A	#N/A
RPL26L1	150	MPC1	368	ALS2	368	#N/A	MPC1	#N/A	#N/A
TPD52	150	RAB7L1	369	WDR12	369	#N/A	RAB7L1	WDR12	#N/A
KIAA1598	151	XYLB	370	BAAT	370	#N/A	#N/A	#N/A	#N/A
DSTN	151	SPAG16	371	G3BP1	371	#N/A	SPAG16	#N/A	SPAG16
NINJ2	152	CCDC19	372	MCPH1	372	MCPH1	#N/A	#N/A	#N/A
USP48	152	TMEM132D	373	PCDHA6	373	#N/A	#N/A	#N/A	#N/A
MRPS35	153	SYNE2	374	TCF7	374	#N/A	#N/A	TCF7	#N/A
COX5A	153	CCNG1	375	MOB4	375	#N/A	#N/A	MOB4	#N/A
CIRBP	153	SNTB1	376	ERCC3	376	#N/A	#N/A	#N/A	#N/A
COG5	153	SERPINA5	377	WARS	377	#N/A	#N/A	WARS	#N/A
KIAA0368	153	TBC1D32	378	HNRNPA3	378	#N/A	#N/A	HNRNPA3	#N/A
MYCBP2	154	CTBS	379	PLCD4	379	#N/A	#N/A	#N/A	#N/A
ARHGAP44	154	NALCN	380	AGPAT2	380	#N/A	#N/A	#N/A	#N/A
S100B	154	SUZ12	381	DMAP1	381	#N/A	SUZ12	#N/A	#N/A
ASXL2	154	CLSTN2	382	REG3A	382	#N/A	#N/A	#N/A	#N/A
UBA3	154	CHSY3	383	ATP6V1G1	383	ATP6V1G1	#N/A	ATP6V1G1	#N/A
RNH1	155	ATP6V0E1	384	CTPS1	384	#N/A	ATP6V0E1	#N/A	ATP6V0E1
HSD17B12	155	EPHB1	385	XRCC3	385	#N/A	#N/A	#N/A	#N/A
TMEM258	155	HACL1	386	STRADB	386	#N/A	#N/A	#N/A	#N/A
GFAP	155	ROR1	387	OLA1	387	#N/A	#N/A	OLA1	#N/A
RIOK3	155	WFDC8	388	PSMD5	388	#N/A	#N/A	#N/A	#N/A
CLIC4	155	SERPINE1	389	BIN1	389	#N/A	#N/A	BIN1	#N/A
GARS	155	VASH2	390	IL12B	390	#N/A	#N/A	#N/A	#N/A
CHCHD7	155	MYT1L	391	ARHGAP26	391	#N/A	MYT1L	#N/A	#N/A
MED4	156	NDRG1	392	RAPGEF4	392	RAPGEF4	NDRG1	#N/A	#N/A
ATP5J	156	MCFD2	393	MAGOH	393	#N/A	MCFD2	#N/A	#N/A
MAP4K4	156	PPP1R3B	394	POU4F3	394	#N/A	#N/A	#N/A	#N/A
MAGI2	156	L3MBTL2	395	INADL	395	#N/A	#N/A	#N/A	#N/A
PRKAR2B	156	RDH13	396	LCN2	396	#N/A	#N/A	#N/A	#N/A
SFRP1	156	SNX7	397	CAPG	397	#N/A	#N/A	#N/A	#N/A
RPS20	156	SETD1A	398	AK5	398	AK5	#N/A	AK5	#N/A
NDUFAB1	157	RPTOR	399	NIF3L1	399	#N/A	#N/A	#N/A	#N/A
ZNF91	157	NRXN3	400	BRINP1	400	BRINP1	NRXN3	BRINP1	#N/A
ZNF146	157	SLC43A1	401	HBEGF	401	HBEGF	#N/A	#N/A	#N/A
MTIF2	157	MAGI2	402	BLK	402	BLK	MAGI2	#N/A	#N/A
SLC4A1AP	157	AK5	403	MERTK	403	#N/A	AK5	#N/A	AK5
ZMYND11	158	ZNF16	404	CCNG1	404	CCNG1	#N/A	#N/A	#N/A
SAR1A	158	FSIP1	405	ITK	405	#N/A	#N/A	#N/A	#N/A
LYRM1	158	LSP1	406	TSN	406	#N/A	#N/A	TSN	#N/A
MBP	158	KLHL14	407	COL5A1	407	#N/A	#N/A	#N/A	#N/A
KCND3	158	NWD1	408	PAX8	408	PAX8	#N/A	PAX8	#N/A
SERINC5	158	MTO1	409	MAST2	409	#N/A	#N/A	#N/A	#N/A
UBE2D2	158	DENND1B	410	BOLL	410	#N/A	#N/A	#N/A	#N/A
PUF60	158	COL4A1	411	MCM6	411	#N/A	#N/A	#N/A	#N/A
TSPAN13	159	PLEKHH1	412	FZD7	412	#N/A	#N/A	#N/A	#N/A
SRPK2	159	TMEM132C	413	FBLN5	413	FBLN5	#N/A	#N/A	#N/A
KIF5B	160	SLC35G3	414	AK2	414	#N/A	#N/A	#N/A	#N/A
GSTO1	160	FAM83B	415	BARHL1	415	#N/A	#N/A	#N/A	#N/A
RPS3	160	TRIM29	416	PRKAA2	416	#N/A	#N/A	#N/A	#N/A
KTN1	160	FKBP4	417	SRSF4	417	#N/A	FKBP4	SRSF4	#N/A
HNRNPM	160	MN1	418	INPP5E	418	#N/A	MN1	#N/A	#N/A
GLRX2	160	PITPNB	418	GOLGA5	419	#N/A	PITPNB	GOLGA5	#N/A
ATP5G3	160	KCTD6	419	TAL1	420	#N/A	#N/A	#N/A	#N/A
OPA1	160	SIPA1L2	420	UQCRH	421	#N/A	#N/A	UQCRH	#N/A
FAM115A	160	TTF2	421	HAVCR1	422	#N/A	#N/A	#N/A	#N/A
PLEKHA5	161	ZNF141	422	TAL2	423	#N/A	#N/A	#N/A	#N/A
TECR	161	ATP1B1	423	ENTPD8	424	#N/A	ATP1B1	#N/A	#N/A
RPS21	161	APBB2	424	STK16	425	#N/A	APBB2	#N/A	#N/A
EFEMP1	161	SDK1	425	CARF	426	#N/A	#N/A	#N/A	#N/A
GUCY1B3	161	EBF2	426	TUSC3	427	TUSC3	#N/A	TUSC3	#N/A
DLD	161	PREX1	427	BRD3	428	#N/A	#N/A	BRD3	#N/A
MRPL24	162	DIAPH1	428	NDUFA2	428	#N/A	#N/A	NDUFA2	#N/A
FH	162	NYAP2	429	IL1RN	429	#N/A	#N/A	#N/A	#N/A
PSMF1	162	CTNNA3	430	KLC1	430	#N/A	#N/A	KLC1	#N/A
CTNNA1	162	ORAI2	431	COX5B	431	#N/A	#N/A	COX5B	#N/A
ATP6V1G2	162	CORIN	432	IHH	432	#N/A	#N/A	#N/A	#N/A
HBS1L	162	LAMC2	433	ADAM19	433	#N/A	#N/A	#N/A	#N/A
CTSL	162	KHDRBS3	434	RAD50	434	#N/A	#N/A	#N/A	#N/A
ARPC5L	162	FANCF	435	HPDL	435	#N/A	#N/A	#N/A	#N/A
MPPED2	163	CORO1A	436	PARS2	436	#N/A	#N/A	#N/A	#N/A
NAP1L1	163	MAPK3	436	RPE65	437	#N/A	#N/A	#N/A	#N/A
ABCD3	163	DMC1	437	CAMK4	438	CAMK4	#N/A	#N/A	#N/A
ENSA	163	CTSC	438	IL9	439	IL9	#N/A	#N/A	#N/A
CTNNA2	163	RAB22A	439	EDF1	440	#N/A	RAB22A	EDF1	#N/A
IL6ST	163	EIF3F	440	IGFBP5	441	#N/A	EIF3F	#N/A	#N/A
LAPTM4B	163	GRAMD1C	441	INPP4A	442	INPP4A	#N/A	#N/A	#N/A
RPS13	164	RASGRF2	442	RAPGEF1	443	#N/A	#N/A	#N/A	#N/A
KIAA0391	164	SEMA5A	443	PTPRU	444	PTPRU	#N/A	#N/A	#N/A
SNAPC5	164	KLHL7	444	LPAR1	445	LPAR1	#N/A	LPAR1	#N/A
DNAJB4	164	ASCC1	445	FAXDC2	446	#N/A	#N/A	FAXDC2	#N/A
MLLT11	164	MAST4	446	IWS1	447	#N/A	#N/A	#N/A	#N/A
SRSF3	164	DTWD2	447	ANXA6	448	#N/A	#N/A	ANXA6	#N/A
WTAP	164	KCNMA1	448	PRPF4	449	#N/A	KCNMA1	#N/A	#N/A
ENPP2	164	PPARD	449	RQCD1	450	#N/A	#N/A	#N/A	#N/A
RTN3	165	IMMP2L	450	CD207	451	#N/A	#N/A	#N/A	#N/A
COPS2	165	HSPA5	451	ARTN	452	#N/A	HSPA5	#N/A	HSPA5
XRCC6	165	IZUMO3	452	DEFB1	453	#N/A	#N/A	#N/A	#N/A
GAD1	165	TUSC1	452	DDX24	454	#N/A	#N/A	DDX24	#N/A
ARF4	165	HS3ST3A1	453	STAT4	455	STAT4	#N/A	#N/A	#N/A
RCAN2	165	PRKCE	454	CLTB	456	#N/A	#N/A	CLTB	#N/A
GNAI1	165	RLBP1	455	HAT1	457	#N/A	#N/A	#N/A	#N/A
EFR3A	165	ALX4	456	PTCH2	458	#N/A	#N/A	#N/A	#N/A
YME1L1	166	NOS2	457	STC2	459	STC2	#N/A	#N/A	#N/A
PTRH2	166	MYRIP	458	HNRNPH1	460	#N/A	#N/A	HNRNPH1	#N/A
LDLRAD4	166	SPATA1	459	SPARC	461	SPARC	#N/A	SPARC	#N/A
RPL17	166	COL6A5	460	GNLY	462	#N/A	#N/A	#N/A	#N/A
WDR47	166	ST18	461	TTN	463	#N/A	ST18	#N/A	#N/A
EXTL2	166	IMPA2	462	DEFA5	464	#N/A	#N/A	#N/A	#N/A
ADNP	166	CPS1	463	WDR33	465	WDR33	#N/A	#N/A	#N/A
ATP6V1A	166	COL19A1	464	BMP8B	466	BMP8B	#N/A	#N/A	#N/A
RPL35A	166	RND1	465	FNBP1	466	#N/A	#N/A	FNBP1	#N/A
TMED9	166	PLCB1	466	RAD23B	466	RAD23B	PLCB1	RAD23B	#N/A
HNRNPA2B1	166	GNAT2	467	ALAD	467	#N/A	#N/A	ALAD	#N/A
COX6C	166	GALNTL6	468	WDR20	468	WDR20	#N/A	#N/A	#N/A
ABCA1	166	NOSIP	469	ARHGAP25	469	#N/A	NOSIP	#N/A	#N/A
TMEM123	167	CLCN3	470	DEFA6	470	#N/A	CLCN3	#N/A	#N/A
ESD	167	PTPN18	471	GRPEL2	471	#N/A	#N/A	#N/A	#N/A
CSRP1	167	DNAH11	472	LRRC7	472	#N/A	#N/A	#N/A	#N/A
EHBP1	167	VAMP5	473	GRM6	473	#N/A	#N/A	#N/A	#N/A
SP3	167	KMT2E	474	ICOS	474	ICOS	#N/A	#N/A	#N/A
SEC63	167	JDP2	475	IFI27L1	475	#N/A	#N/A	#N/A	#N/A
RNF139	167	SYN2	476	FBLL1	476	#N/A	SYN2	#N/A	#N/A
MYL6	168	ADGB	477	DEFB4A	477	#N/A	#N/A	#N/A	#N/A
SLC35E3	168	TMEM171	478	WNT10A	478	#N/A	#N/A	#N/A	#N/A
ATP5E	168	MAST3	479	BUB1	479	#N/A	MAST3	#N/A	#N/A
PFDN5	169	CENPJ	480	HSD17B4	480	HSD17B4	#N/A	HSD17B4	#N/A
SLC25A36	169	SOX30	481	PABPC4	481	#N/A	#N/A	PABPC4	#N/A
NPM1	169	SP5	482	CACNA1B	482	#N/A	#N/A	#N/A	#N/A
NDUFA4	169	AS3MT	483	MAML1	483	#N/A	#N/A	#N/A	#N/A
CCP110	170	ITPR1	484	UGGT1	484	#N/A	ITPR1	#N/A	#N/A
UTP18	170	PCMT1	485	CLINT1	485	#N/A	PCMT1	CLINT1	#N/A
TOMM20	170	CLASP2	486	FZD5	486	#N/A	CLASP2	#N/A	#N/A
SPCS1	170	SLC36A1	487	MARK3	487	#N/A	#N/A	#N/A	#N/A
PLOD2	170	VSTM2L	488	GFPT1	488	#N/A	#N/A	#N/A	#N/A
PPP2CA	170	CACNA2D1	489	PDLIM7	489	#N/A	#N/A	#N/A	#N/A
HNRNPK	170	KCNQ1	490	CYP4A11	490	#N/A	#N/A	#N/A	#N/A
SEC61B	170	CCDC122	491	CSF3R	491	#N/A	#N/A	#N/A	#N/A
PPP6C	170	SEZ6L2	492	APBB3	492	#N/A	#N/A	#N/A	#N/A
VAPA	171	ELF2	493	ORC4	493	#N/A	#N/A	#N/A	#N/A
SNRPD2	171	KIAA1211L	494	GLS	494	#N/A	#N/A	GLS	#N/A
ITGB1BP1	171	MLIP	495	CNOT8	495	#N/A	#N/A	#N/A	#N/A
POLE3	171	SLC6A6	496	NDUFS5	496	#N/A	#N/A	#N/A	#N/A
PITRM1	172	EML6	497	TLX2	497	#N/A	#N/A	#N/A	#N/A
OAT	172	ZFPM2	498	PAEP	498	#N/A	#N/A	#N/A	#N/A
ATP5H	172	TRPC6	499	HAND1	499	#N/A	#N/A	#N/A	#N/A
CD46	172	CPA5	500	PTPRF	499	#N/A	#N/A	PTPRF	#N/A
SRP9	172	CCDC88C	501	PPP1R8	500	#N/A	#N/A	#N/A	#N/A
HNRNPD	172	HLA-DQA2	502	NEUROG1	501	#N/A	#N/A	#N/A	#N/A
CPSF6	173	MAP4K4	503	AFF4	502	#N/A	MAP4K4	#N/A	MAP4K4
ASPA	173	ZBTB16	504	ST8SIA4	503	ST8SIA4	#N/A	#N/A	#N/A
GNG7	173	SLC7A8	505	HNRNPA0	504	#N/A	#N/A	HNRNPA0	#N/A
ELOVL1	173	FAM194B	506	WNT6	504	#N/A	#N/A	WNT6	#N/A
UFC1	173	TXNRD3NB	507	SUCLG1	505	#N/A	#N/A	SUCLG1	#N/A
TBCE	173	ARHGEF37	508	ADRA1B	506	#N/A	#N/A	#N/A	#N/A
ATP5O	173	ANKRD50	509	NSD1	506	#N/A	#N/A	#N/A	#N/A
ENOPH1	173	SEC16B	510	MUTYH	507	#N/A	#N/A	#N/A	#N/A
PDE8B	173	BID	511	DIAPH1	508	DIAPH1	#N/A	#N/A	#N/A
RANBP9	173	SYT14	512	LIMS1	509	#N/A	#N/A	#N/A	#N/A
SSR1	173	GRAMD4	513	FGF18	510	FGF18	#N/A	#N/A	#N/A
PTPRN2	173	COPE	514	ATP5G3	511	#N/A	#N/A	ATP5G3	#N/A
AK1	173	NEUROD4	515	SLC34A1	512	#N/A	#N/A	#N/A	#N/A
KIAA1279	174	TESPA1	515	SARDH	513	#N/A	#N/A	#N/A	#N/A
MYL6B	174	AP4E1	516	KIF3A	514	KIF3A	#N/A	#N/A	#N/A
DNTTIP2	174	KIAA0753	517	ARID5A	515	#N/A	#N/A	#N/A	#N/A
ACADM	174	PLOD2	518	DLX2	515	DLX2	PLOD2	#N/A	#N/A
EIF3E	174	SEC14L3	519	SLC22A4	516	#N/A	#N/A	#N/A	#N/A
RPS27L	175	MAP4K3	520	METAP1D	517	#N/A	#N/A	#N/A	#N/A
MT1E	175	FERMT1	521	REG1A	518	#N/A	#N/A	#N/A	#N/A
ZNF226	175	IL6R	522	SETX	519	#N/A	#N/A	#N/A	#N/A
RANBP1	175	GFRA1	523	OLFM1	520	#N/A	#N/A	OLFM1	#N/A
IBTK	175	KIAA1462	524	CALCRL	521	#N/A	#N/A	#N/A	#N/A
GAD2	176	PPM1H	525	WIPF1	522	WIPF1	PPM1H	WIPF1	#N/A
SACS	176	PRR12	526	CHD1	523	#N/A	#N/A	#N/A	#N/A
APP	176	ADAMTS8	527	MOB1A	524	#N/A	#N/A	#N/A	#N/A
RPL24	176	LTBP2	528	TGOLN2	525	#N/A	#N/A	TGOLN2	#N/A
ARFIP1	176	BCL10	529	IL23R	526	#N/A	BCL10	#N/A	#N/A
HSP90AB1	176	NPAS2	530	PTGDS	527	#N/A	#N/A	PTGDS	#N/A
IFIT5	177	ADAM21	531	CDKN2C	528	#N/A	#N/A	#N/A	#N/A
UTP14C	177	CAMK1D	532	ALDOB	529	#N/A	#N/A	#N/A	#N/A
IPO5	177	PSME2	533	GPSM1	530	#N/A	#N/A	#N/A	#N/A
PSEN1	177	ALS2CL	534	FLT4	531	#N/A	#N/A	#N/A	#N/A
CAPNS1	177	KRT23	535	HNMT	532	HNMT	#N/A	#N/A	#N/A
RNF11	177	DCAF4	536	TAF12	533	#N/A	#N/A	#N/A	#N/A
NUDC	177	2002-03-01	537	REG3G	534	REG3G	#N/A	#N/A	#N/A
RGS2	177	CACNB2	537	IGFBP2	535	IGFBP2	#N/A	#N/A	#N/A
TOP2B	177	NCOA1	538	KCNN2	536	KCNN2	NCOA1	#N/A	#N/A
RPS3A	177	ADAM20	539	LIPT1	537	#N/A	#N/A	#N/A	#N/A
PSMA2	177	ATL2	540	VRK1	538	#N/A	#N/A	#N/A	#N/A
KCTD12	178	DCAF4L2	541	SF3A3	539	#N/A	#N/A	#N/A	#N/A
SPINT2	178	MYOF	542	MECR	540	#N/A	#N/A	#N/A	#N/A
SCRN1	178	ANTXR2	543	SLC31A2	541	#N/A	#N/A	SLC31A2	#N/A
EIF4A1	179	PSD	544	TIE1	542	#N/A	#N/A	#N/A	#N/A
RPS27	179	UTP6	545	DYSF	543	DYSF	#N/A	DYSF	#N/A
EPB41L1	179	KSR2	546	HYI	544	#N/A	#N/A	#N/A	#N/A
MRPL3	179	MAN1A1	547	ATG12	545	#N/A	#N/A	#N/A	#N/A
AP3S1	179	EEF1A1	548	GCFC2	545	#N/A	EEF1A1	#N/A	#N/A
SEPT8	179	KLHL21	549	EFNA5	546	EFNA5	#N/A	#N/A	#N/A
DNAJB9	179	HS6ST3	550	WWC1	547	#N/A	#N/A	WWC1	#N/A
RDX	180	NRP1	551	HMMR	548	HMMR	#N/A	#N/A	#N/A
CA14	180	RFWD2	552	TNFAIP8	549	TNFAIP8	#N/A	#N/A	#N/A
TCFL5	180	SOX5	553	ANXA4	550	#N/A	#N/A	#N/A	#N/A
RBX1	180	LHFP	554	SURF1	551	#N/A	LHFP	SURF1	#N/A
MTMR2	181	SIK1	555	THG1L	552	#N/A	#N/A	#N/A	#N/A
CCT2	181	GRB14	556	MUSK	553	#N/A	#N/A	#N/A	#N/A
RSL1D1	181	HAUS8	557	F12	554	#N/A	#N/A	#N/A	#N/A
EIF2S2	181	ALG10B	558	TOR1B	555	TOR1B	#N/A	#N/A	#N/A
PIGP	181	GPAM	559	WNT8A	556	#N/A	#N/A	#N/A	#N/A
IMP4	181	PDZRN4	560	SNRNP40	557	#N/A	#N/A	#N/A	#N/A
NDUFV1	182	SH2D4A	561	SPINK1	558	SPINK1	#N/A	#N/A	#N/A
SMAD2	182	RBM25	562	SLC5A7	559	#N/A	RBM25	#N/A	#N/A
GPI	182	DSC3	563	DPM2	560	#N/A	#N/A	#N/A	#N/A
KIAA1107	182	KIF3A	564	MYCBP	561	#N/A	#N/A	#N/A	#N/A
TM2D1	182	KCNMB2	565	NIFK	562	#N/A	#N/A	#N/A	#N/A
TMEM183A	182	NIPAL2	566	GPR132	563	#N/A	#N/A	#N/A	#N/A
SNRPB2	182	RAPGEF4	567	TCL1A	564	#N/A	#N/A	#N/A	#N/A
SOD1	182	ARL15	568	PFDN1	565	PFDN1	#N/A	#N/A	#N/A
ADSL	182	MIEF1	569	PDZK1IP1	566	#N/A	MIEF1	#N/A	#N/A
UBE2E3	182	TIAM2	570	WDR36	567	#N/A	#N/A	#N/A	#N/A
PSMG2	183	NOS1AP	571	SLC9A2	568	#N/A	#N/A	#N/A	#N/A
NDUFS4	183	EIF2AK4	572	EDN2	569	EDN2	#N/A	#N/A	#N/A
H2AFY	183	KCNQ2	573	ITGB3BP	570	#N/A	KCNQ2	#N/A	#N/A
CSNK1A1	183	DAAM1	574	IL18R1	571	#N/A	#N/A	#N/A	#N/A
UBXN1	184	EIF4E1B	575	HK2	572	#N/A	#N/A	#N/A	#N/A
DICER1	184	SGOL2	576	HARS	573	#N/A	#N/A	HARS	#N/A
TCF12	184	MOB3B	577	SCGB3A1	574	#N/A	#N/A	#N/A	#N/A
NETO2	184	QRFPR	578	ABO	575	ABO	#N/A	#N/A	#N/A
MT1F	184	SMOC1	579	TNKS	575	#N/A	#N/A	TNKS	#N/A
NPC1	184	NCBP2	580	MTA1	576	#N/A	NCBP2	#N/A	#N/A
C3	184	SKIV2L2	581	FDFT1	577	#N/A	#N/A	FDFT1	#N/A
S100A13	184	DIP2B	582	CHST10	578	#N/A	#N/A	#N/A	#N/A
PITPNB	184	ACOX2	583	HECW2	579	#N/A	#N/A	#N/A	#N/A
YWHAH	184	PIWIL4	584	PPIE	580	#N/A	#N/A	#N/A	#N/A
TF	184	SH3PXD2A	585	DEFB103A	581	#N/A	#N/A	#N/A	#N/A
FYN	184	CGGBP1	586	SLC22A5	582	#N/A	CGGBP1	#N/A	#N/A
UBE2V2	184	BAI3	587	TEX37	583	#N/A	BAI3	#N/A	#N/A
PTDSS1	184	HERC4	588	MPHOSPH10	584	#N/A	#N/A	#N/A	#N/A
TJP2	184	FBN2	589	DHCR24	585	DHCR24	#N/A	DHCR24	#N/A
SRGN	185	SRGAP2	590	DNAJC8	586	#N/A	#N/A	DNAJC8	#N/A
LIPA	185	DRC1	591	CNOT6	587	#N/A	#N/A	#N/A	#N/A
MBNL2	185	SPINT3	592	ERMAP	588	#N/A	#N/A	#N/A	#N/A
NDN	185	UCK2	593	RNF103	589	#N/A	#N/A	RNF103	#N/A
DYNC1LI2	185	CERK	594	AMBP	590	AMBP	CERK	#N/A	#N/A
SRPRB	185	TMEM92	595	CYP4A22	591	#N/A	#N/A	#N/A	#N/A
BASP1	185	RGS17	596	HDHD3	592	#N/A	#N/A	#N/A	#N/A
PPIA	185	ABHD4	597	CDO1	593	#N/A	#N/A	CDO1	#N/A
PRPF19	186	MDFIC	598	SEC24A	594	#N/A	#N/A	#N/A	#N/A
LARP6	186	TFEC	598	GMEB1	595	#N/A	#N/A	#N/A	#N/A
CDC27	186	ZMAT4	599	ACVR2A	596	#N/A	#N/A	#N/A	#N/A
TMED5	186	ZNF613	600	C5	597	#N/A	#N/A	#N/A	#N/A
TDP2	186	PDGFD	601	SEMA6A	597	#N/A	#N/A	#N/A	#N/A
PTS	187	TBL1XR1	602	ZRANB2	598	#N/A	#N/A	#N/A	#N/A
NDUFA13	187	OSBPL7	603	DOCK7	599	#N/A	#N/A	#N/A	#N/A
RPL18	187	FAM107B	604	IPO13	600	#N/A	#N/A	IPO13	#N/A
SMYD3	187	FRMD4A	604	ACADL	601	#N/A	#N/A	#N/A	#N/A
RPS23	187	ZNF365	605	NREP	602	#N/A	ZNF365	NREP	#N/A
TXNDC15	187	IL1RAP	606	MOGS	603	#N/A	#N/A	#N/A	#N/A
TUBB2A	187	CPEB4	607	SMC2	604	SMC2	#N/A	#N/A	#N/A
ASRGL1	188	KCMF1	608	TCERG1	605	TCERG1	KCMF1	TCERG1	KCMF1
PTGES3	188	RCC1	609	DLC1	606	DLC1	#N/A	DLC1	#N/A
SLIRP	188	NPHS2	610	STAMBP	607	#N/A	#N/A	STAMBP	#N/A
SRP14	188	GPNMB	611	AKR1A1	608	#N/A	#N/A	AKR1A1	#N/A
PTPRA	188	ABCC12	612	PPARGC1B	609	#N/A	#N/A	#N/A	#N/A
UNC50	188	SPPL2B	613	HOXD11	610	HOXD11	#N/A	#N/A	#N/A
ARAP2	188	LDB2	614	PPIG	611	#N/A	#N/A	#N/A	#N/A
TRIAP1	189	DCDC5	615	DLK1	612	DLK1	#N/A	#N/A	#N/A
EFS	189	APH1B	616	PDE1A	613	#N/A	#N/A	#N/A	#N/A
PSMC5	189	TGFBR3	617	DOK3	614	#N/A	#N/A	#N/A	#N/A
RPL31	189	SLFN5	618	NFIA	615	NFIA	#N/A	#N/A	#N/A
FBXL2	189	NDC1	619	KIF20A	616	#N/A	#N/A	#N/A	#N/A
GM2A	189	PCNX	620	SLC20A1	617	#N/A	#N/A	SLC20A1	#N/A
NDUFB6	189	LRP1B	621	ASIC4	618	#N/A	#N/A	#N/A	#N/A
IARS	189	PCSK5	622	DNAJC6	619	#N/A	#N/A	DNAJC6	#N/A
ZNF365	190	SNX13	623	GSC	620	#N/A	#N/A	#N/A	#N/A
ATP5G2	190	CDH4	624	ALG6	621	ALG6	#N/A	#N/A	#N/A
FAM96B	190	ALDH1L1	625	CYP2J2	622	#N/A	#N/A	#N/A	#N/A
RPS5	190	ARHGAP10	626	RALGDS	623	#N/A	#N/A	#N/A	#N/A
NDUFA6	190	SLC12A7	627	INPP1	624	INPP1	SLC12A7	INPP1	#N/A
RAPGEF2	190	CSTA	628	CSNK1G3	625	#N/A	#N/A	#N/A	#N/A
AGGF1	190	GCOM1	629	PPIH	626	#N/A	#N/A	#N/A	#N/A
COX7C	190	FERD3L	630	ADSSL1	627	#N/A	#N/A	#N/A	#N/A
EIF2AK1	190	TWISTNB	630	SPINK7	628	#N/A	#N/A	#N/A	#N/A
MANSC1	191	PCDHGC3	631	NT5C1A	629	#N/A	#N/A	#N/A	#N/A
COPS7A	191	TTC39B	632	CAMLG	630	#N/A	#N/A	CAMLG	#N/A
FEM1B	191	DOCK2	633	CPLX2	631	CPLX2	#N/A	#N/A	#N/A
AATK	191	VDR	634	SYNPO	632	#N/A	#N/A	#N/A	#N/A
TYMS	191	CDH6	635	ACADM	633	#N/A	#N/A	ACADM	#N/A
YPEL5	191	RTN1	636	TRIM32	634	#N/A	RTN1	#N/A	#N/A
CD200	191	FSTL5	637	EVL	635	#N/A	#N/A	EVL	#N/A
PCMT1	191	ADCK3	638	CIR1	636	#N/A	#N/A	#N/A	#N/A
AKAP12	191	EFNA5	639	TRIT1	637	TRIT1	#N/A	#N/A	#N/A
CBX3	191	ZWINT	640	LGMN	638	#N/A	#N/A	#N/A	#N/A
ITGB1	192	AHRR	641	RCOR1	639	#N/A	#N/A	#N/A	#N/A
RCBTB2	192	BANK1	642	CEL	640	#N/A	#N/A	#N/A	#N/A
MORF4L1	192	INSIG1	643	SFTPB	641	#N/A	INSIG1	#N/A	#N/A
MUT	192	NANOS2	644	MYOT	642	#N/A	#N/A	#N/A	#N/A
PHF3	192	AKAP7	645	GNL2	643	#N/A	AKAP7	#N/A	#N/A
CAV1	192	MAT2A	646	PHPT1	644	#N/A	MAT2A	#N/A	MAT2A
COX15	193	CTNND2	647	CYP4B1	645	#N/A	CTNND2	#N/A	#N/A
SEH1L	193	LRP12	648	CDC42BPB	646	#N/A	#N/A	#N/A	#N/A
SRSF4	193	CCNYL2	649	PDE6A	647	#N/A	#N/A	#N/A	#N/A
SEC23B	193	ST8SIA2	650	BOLA3	648	#N/A	#N/A	#N/A	#N/A
ACYP2	193	TBC1D22A	651	LRSAM1	648	#N/A	TBC1D22A	#N/A	#N/A
MFSD1	193	RSRC1	652	STRBP	649	STRBP	#N/A	#N/A	#N/A
RPS14	193	MTERFD1	653	ELAVL4	650	#N/A	#N/A	ELAVL4	#N/A
HLA-DPA1	193	FKBP14	654	FAAH	651	#N/A	#N/A	#N/A	#N/A
TSPYL4	193	PALLD	655	MACF1	652	#N/A	#N/A	MACF1	#N/A
LUC7L2	193	YTHDF1	656	EVA1A	653	EVA1A	YTHDF1	#N/A	#N/A
NELL2	194	LHFPL3	657	REV1	654	REV1	#N/A	#N/A	#N/A
RSL24D1	194	DAB1	658	DUSP19	655	#N/A	#N/A	#N/A	#N/A
RPL4	194	PPP1R14C	659	CLK4	656	#N/A	#N/A	#N/A	#N/A
HCFC1R1	194	GPR87	660	KLF4	656	KLF4	#N/A	#N/A	#N/A
FN3KRP	194	HERC3	661	DPP7	657	#N/A	#N/A	#N/A	#N/A
UGP2	194	SULT1E1	662	TMEFF2	658	#N/A	#N/A	#N/A	#N/A
ANAPC13	194	CDHR2	663	CCBL1	659	#N/A	#N/A	#N/A	#N/A
PIK3CB	194	FYN	664	RAB3B	660	#N/A	FYN	#N/A	#N/A
PAIP1	194	NCKAP5	665	HOXD13	661	#N/A	#N/A	#N/A	#N/A
OPTN	195	IGFBP2	666	EPB41L4B	662	EPB41L4B	#N/A	#N/A	#N/A
STRAP	195	RHOBTB1	667	CACHD1	663	#N/A	#N/A	#N/A	#N/A
HSBP1	195	TMEM26	667	GSKIP	663	#N/A	#N/A	#N/A	#N/A
PMP22	195	DSE	668	SEMA4C	664	#N/A	#N/A	SEMA4C	#N/A
VAMP3	195	ABCC11	669	TUBA3D	665	#N/A	#N/A	#N/A	#N/A
USP16	195	LRRC42	670	ZBTB43	666	#N/A	#N/A	#N/A	#N/A
RAD21	195	LRRC47	671	NPHP1	667	#N/A	LRRC47	#N/A	#N/A
NECAP1	196	XKR3	672	FBN2	668	FBN2	#N/A	#N/A	#N/A
HNRNPR	196	CAMKMT	673	ARPC5L	669	#N/A	#N/A	ARPC5L	#N/A
ACTR3	196	CYSTM1	674	PBX3	670	PBX3	#N/A	PBX3	#N/A
ALCAM	196	RASEF	675	CNGA3	671	#N/A	#N/A	#N/A	#N/A
CDV3	196	TMC1	676	PROP1	671	#N/A	#N/A	#N/A	#N/A
PDCD6	196	CACNA1G	677	BEGAIN	672	#N/A	#N/A	#N/A	#N/A
NREP	196	HIST1H1A	678	CHN1	673	#N/A	#N/A	CHN1	#N/A
HLA-E	196	TSHZ3	679	BDKRB1	674	#N/A	#N/A	#N/A	#N/A
IFNGR1	196	DMWD	680	BCS1L	675	#N/A	#N/A	BCS1L	#N/A
LYPLA1	196	FAM161A	681	CDC26	676	#N/A	#N/A	#N/A	#N/A
PFKFB3	197	ERI1	682	ANTXR1	677	ANTXR1	#N/A	#N/A	#N/A
DOCK9	197	RTN4IP1	683	CRIP1	678	#N/A	#N/A	#N/A	#N/A
DDX24	197	SLC15A1	684	ODF2	679	#N/A	#N/A	#N/A	#N/A
PCBP1	197	PLEKHG1	685	NCDN	680	#N/A	#N/A	NCDN	#N/A
NDFIP1	197	ESCO1	686	HOXD1	681	#N/A	#N/A	#N/A	#N/A
RPS18	197	RAB8B	687	HRH2	682	HRH2	#N/A	#N/A	#N/A
MSRB2	198	MYO5A	688	TM2D1	682	#N/A	#N/A	TM2D1	#N/A
BUB3	198	MMP14	689	FUT7	683	#N/A	#N/A	#N/A	#N/A
MTCH2	198	LRP2	690	CYP26B1	684	CYP26B1	#N/A	#N/A	#N/A
HNRNPA1	198	FYB	691	AGPS	685	#N/A	#N/A	#N/A	#N/A
HMGB1	198	ADCK1	692	NME5	686	#N/A	#N/A	#N/A	#N/A
NOVA1	198	GPR133	693	ARHGEF4	687	#N/A	#N/A	ARHGEF4	#N/A
DHRS7	198	CRYAA	694	PITX1	687	#N/A	#N/A	#N/A	#N/A
COX4I1	198	SVOPL	695	NASP	688	#N/A	#N/A	#N/A	#N/A
CDC42	198	GLRX3	696	CARD9	689	#N/A	#N/A	#N/A	#N/A
EIF3L	198	TCERG1L	696	POU3F1	690	POU3F1	#N/A	#N/A	#N/A
DGUOK	198	CHCHD6	697	HIBCH	691	#N/A	#N/A	HIBCH	#N/A
SH3GL2	198	MRPS10	698	PHAX	692	#N/A	MRPS10	#N/A	#N/A
ANK3	199	CEACAM4	699	PTGES	692	PTGES	#N/A	#N/A	#N/A
NACA	199	SLC39A11	700	LSM10	693	#N/A	#N/A	#N/A	#N/A
POMP	199	DPYD	701	POLE4	694	#N/A	#N/A	#N/A	#N/A
RPL5	199	IPO7	702	LSM11	695	#N/A	IPO7	#N/A	#N/A
UQCRH	199	FAM8A1	703	GTF3C3	696	#N/A	FAM8A1	#N/A	#N/A
HMGN2	199	CEP112	704	KIAA1715	697	KIAA1715	#N/A	#N/A	#N/A
THOC7	199	DNAJA1	705	BRF1	698	#N/A	DNAJA1	#N/A	#N/A
QDPR	199	KCNK10	706	NFU1	699	#N/A	#N/A	NFU1	#N/A
USO1	199	PVR	707	CDKL3	700	#N/A	#N/A	#N/A	#N/A
GLRX	199	ZDHHC2	708	GFRA3	701	#N/A	#N/A	#N/A	#N/A
ATP6V1B2	199	SCN7A	709	PTPN3	701	#N/A	#N/A	#N/A	#N/A
RALYL	199	XIRP2	709	PDCL	702	#N/A	#N/A	#N/A	#N/A
RPL27	200	NRG2	710	NEK6	703	#N/A	#N/A	#N/A	#N/A
MFF	200	ELOVL3	711	TNIP1	704	#N/A	#N/A	#N/A	#N/A
ARPC2	200	KIRREL3	712	SMYD5	705	#N/A	#N/A	#N/A	#N/A
ID4	200	PDIK1L	713	PRKAG3	706	PRKAG3	#N/A	#N/A	#N/A
PSMC2	200	RAB12	714	MTF1	707	#N/A	#N/A	#N/A	#N/A
DDHD2	200	SOGA2	714	SLC44A1	708	#N/A	#N/A	#N/A	#N/A
DYNLL1	201	URI1	715	MRRF	709	#N/A	#N/A	#N/A	#N/A
VTI1B	201	PPARGC1A	716	ST6GALNAC3	709	#N/A	#N/A	#N/A	#N/A
PPP2R5C	201	BSN	717	NPDC1	710	#N/A	#N/A	#N/A	#N/A
RPL3	201	EXT1	718	IL18RAP	711	#N/A	#N/A	#N/A	#N/A
ANKRD46	201	SCN3A	719	RPIA	711	#N/A	SCN3A	#N/A	#N/A
ZFP36L1	202	MAP3K5	720	TAF7	712	TAF7	MAP3K5	TAF7	#N/A
PAIP2B	202	CNTNAP2	721	TFPI	713	#N/A	CNTNAP2	#N/A	#N/A
SSB	202	PCNXL2	722	MARCO	714	#N/A	#N/A	#N/A	#N/A
MTX2	202	FRY	723	PRIMA1	714	#N/A	FRY	#N/A	#N/A
RPN1	202	SLC2A14	724	PIGK	715	PIGK	#N/A	PIGK	#N/A
RPL9	202	ARAP3	725	CCNT2	716	#N/A	#N/A	#N/A	#N/A
MTRR	202	PCDH1	725	SDPR	717	#N/A	#N/A	#N/A	#N/A
KIF2A	202	TCF3	726	CRB2	718	CRB2	#N/A	#N/A	#N/A
ISOC1	202	FAM129A	727	PRKRA	718	#N/A	#N/A	#N/A	#N/A
CELF1	203	SCHIP1	728	SH2D3C	719	#N/A	#N/A	#N/A	#N/A
RER1	203	TBC1D4	729	LARP1	720	#N/A	TBC1D4	LARP1	#N/A
ATP1B1	203	ANXA5	730	ZFP37	721	#N/A	ANXA5	#N/A	#N/A
FBXO28	203	RGS6	731	ERI3	722	#N/A	#N/A	#N/A	#N/A
MCFD2	203	NIPAL4	732	NRDE2	723	#N/A	#N/A	#N/A	#N/A
SNRK	203	GFI1B	733	GYPC	724	#N/A	#N/A	#N/A	#N/A
MRPS22	203	PPP2R2A	734	TMED7	725	#N/A	PPP2R2A	#N/A	#N/A
DCUN1D1	203	DNMT3A	735	DBN1	726	#N/A	#N/A	#N/A	#N/A
ATP5I	203	MKX	736	SRP19	727	#N/A	#N/A	SRP19	#N/A
TPBG	203	APC	737	GOLGA2	728	#N/A	APC	#N/A	APC
ATP5J2	203	ADAM15	738	SLC25A12	729	#N/A	#N/A	SLC25A12	#N/A
NDUFB2	203	FRZB	739	PLGLB1	730	#N/A	#N/A	#N/A	#N/A
DLC1	203	NCKAP1	739	FOXD3	731	#N/A	NCKAP1	#N/A	NCKAP1
TUBA1B	204	FGF14	740	MYOM2	732	MYOM2	#N/A	#N/A	#N/A
R3HDM2	204	UBP1	741	NUDT12	733	NUDT12	UBP1	#N/A	#N/A
SRSF9	204	UNC93A	742	TMEM37	734	#N/A	#N/A	#N/A	#N/A
METTL9	204	GLI1	743	HK3	735	#N/A	#N/A	#N/A	#N/A
MXRA7	204	IDE	744	HIVEP3	736	#N/A	#N/A	#N/A	#N/A
CHMP2A	204	STAT4	745	LCN1	736	#N/A	#N/A	#N/A	#N/A
COX7A2L	204	LPHN3	746	MED8	736	#N/A	LPHN3	#N/A	#N/A
EPAS1	204	DOCK4	747	LHX3	737	#N/A	DOCK4	#N/A	#N/A
CNPPD1	204	SPN	748	UQCRQ	738	#N/A	#N/A	UQCRQ	#N/A
SEC62	204	SLC41A1	749	RALGPS1	739	#N/A	#N/A	#N/A	#N/A
RCHY1	204	METTL4	750	SATB2	740	SATB2	#N/A	#N/A	#N/A
ANXA5	204	UBE2G2	751	LTC4S	741	#N/A	#N/A	#N/A	#N/A
MRPL18	204	PAX5	752	FGFR4	742	#N/A	#N/A	#N/A	#N/A
H2AFV	204	PIGM	753	ADRA2B	743	#N/A	#N/A	#N/A	#N/A
VPS26A	205	AKAP2	754	CHMP3	744	#N/A	#N/A	CHMP3	#N/A
RPS25	205	HLA-DOB	755	SLC7A2	745	#N/A	#N/A	#N/A	#N/A
LTA4H	205	BSPRY	756	SMEK1	745	#N/A	#N/A	#N/A	#N/A
ARL6IP4	205	HPCAL4	757	IL37	746	#N/A	#N/A	#N/A	#N/A
RPL36AL	205	NME7	758	AP3S1	747	#N/A	#N/A	AP3S1	#N/A
GPD1L	205	PRDM6	759	SLC40A1	748	#N/A	#N/A	#N/A	#N/A
SEPP1	205	RXRA	760	IL1RL1	749	#N/A	#N/A	#N/A	#N/A
DAAM2	205	WDR5	760	H2AFY	750	#N/A	#N/A	H2AFY	#N/A
HDDC2	205	PDLIM2	761	DUSP11	751	#N/A	#N/A	#N/A	#N/A
TULP4	205	DSEL	762	HTR4	752	#N/A	#N/A	#N/A	#N/A
MPC1	205	HOXD11	763	B4GALT2	753	#N/A	#N/A	#N/A	#N/A
RPL30	205	RTKN2	764	CRIP2	754	#N/A	#N/A	#N/A	#N/A
ALDOA	206	TNC	765	TRPC7	754	#N/A	#N/A	#N/A	#N/A
TMCO1	206	SETD1B	766	RALB	755	RALB	#N/A	RALB	#N/A
KIFAP3	206	CXCR4	767	MXD1	756	#N/A	CXCR4	#N/A	CXCR4
PDIA6	206	EML5	768	DIRC1	757	#N/A	#N/A	#N/A	#N/A
YWHAQ	206	AGBL1	769	PTAFR	758	#N/A	#N/A	#N/A	#N/A
COPS8	206	CACNA1E	770	ZBTB8A	759	#N/A	#N/A	#N/A	#N/A
GOLPH3	206	FGF9	771	HEYL	760	#N/A	FGF9	#N/A	#N/A
IMPA1	206	PTPRD	772	TGFBRAP1	761	#N/A	PTPRD	#N/A	#N/A
RPL8	206	KCNS3	773	NEGR1	762	#N/A	#N/A	#N/A	#N/A
ABI1	207	RDH14	773	PCGF1	762	#N/A	#N/A	#N/A	#N/A
FEZ1	207	GNAI3	774	GALNT10	763	#N/A	GNAI3	#N/A	#N/A
TMEM97	207	PLEKHA1	775	PUM1	764	#N/A	#N/A	PUM1	#N/A
RPL23	207	CCDC117	776	PDLIM4	765	#N/A	#N/A	#N/A	#N/A
NSF	207	EXOSC7	777	INO80B	766	#N/A	#N/A	#N/A	#N/A
NEK7	207	CACNA2D3	778	GULP1	767	#N/A	#N/A	#N/A	#N/A
DRG1	207	ABCA1	779	RMND5A	768	#N/A	ABCA1	#N/A	ABCA1
SCN3A	207	PIGG	780	ADAMTS2	769	ADAMTS2	PIGG	#N/A	#N/A
ADAM23	207	GABRB2	781	PCDH1	769	PCDH1	#N/A	#N/A	#N/A
ATP2B2	207	BNIP3L	782	SPRY4	770	#N/A	BNIP3L	#N/A	#N/A
HINT1	207	RBFA	783	KCNMB1	771	#N/A	#N/A	#N/A	#N/A
CLINT1	207	TNFAIP8L1	784	RTKN	772	#N/A	#N/A	#N/A	#N/A
HRAS	208	GLUL	785	TGFBI	773	TGFBI	GLUL	#N/A	#N/A
RAN	208	CHIA	786	PKN3	774	#N/A	#N/A	#N/A	#N/A
PARP2	208	ITPR2	787	BCL11B	775	BCL11B	#N/A	#N/A	#N/A
NIPA2	208	CCR3	788	PTGER3	776	#N/A	#N/A	#N/A	#N/A
EIF3J	208	RCL1	789	FABP6	777	#N/A	#N/A	#N/A	#N/A
FTO	208	NECAP1	790	CYP27A1	778	#N/A	NECAP1	#N/A	#N/A
ALDH9A1	208	WNK2	791	IMP4	779	#N/A	#N/A	IMP4	#N/A
CSNK2A1	208	ROBO3	792	PTH2R	780	#N/A	#N/A	#N/A	#N/A
CCT7	208	SPATA22	793	GJA9	781	#N/A	#N/A	#N/A	#N/A
PTMA	208	CLDN20	794	MSRA	782	MSRA	#N/A	MSRA	#N/A
NSA2	208	HMGN3	795	ALS2CR11	783	#N/A	HMGN3	#N/A	#N/A
DIRAS2	208	AKAP8L	796	SLC12A2	784	#N/A	#N/A	#N/A	#N/A
TMEM126B	209	TMEM14A	797	GRIN3A	785	#N/A	TMEM14A	#N/A	#N/A
CREBL2	209	PECR	798	PIP5KL1	786	#N/A	#N/A	#N/A	#N/A
SECISBP2L	209	EPRS	799	KPNA6	787	#N/A	EPRS	#N/A	#N/A
RAB1A	209	TRIM9	800	PTPN4	788	#N/A	TRIM9	#N/A	#N/A
FAM136A	209	NPS	801	LHX2	789	#N/A	#N/A	#N/A	#N/A
AMOTL2	209	PPL	802	MYL1	790	#N/A	#N/A	#N/A	#N/A
MRPS10	209	TMCO4	803	SFXN1	790	SFXN1	#N/A	#N/A	#N/A
TCP1	209	HMMR	804	DOCK2	791	DOCK2	#N/A	#N/A	#N/A
CNTNAP2	209	ZNF608	805	MZB1	791	#N/A	#N/A	#N/A	#N/A
APEX1	210	FGFR2	806	C8G	792	#N/A	FGFR2	#N/A	#N/A
AKR1A1	210	PARVB	807	FNDC5	793	#N/A	#N/A	#N/A	#N/A
SOX10	210	ANGEL2	808	PTGES2	794	#N/A	ANGEL2	#N/A	#N/A
RPS7	210	ELMO1	809	DYNC1I2	795	#N/A	ELMO1	DYNC1I2	#N/A
RPL37	210	MECOM	809	ABCA2	796	#N/A	#N/A	#N/A	#N/A
HARS	210	DNTTIP2	810	PPIC	796	#N/A	DNTTIP2	#N/A	#N/A
CNP	211	INPP1	811	SAR1B	797	#N/A	INPP1	#N/A	INPP1
CREG1	211	FBLN5	812	COL9A2	798	#N/A	#N/A	COL9A2	#N/A
WIPF1	211	RFX6	813	SDCCAG3	799	SDCCAG3	#N/A	#N/A	#N/A
TRA2B	211	PIGK	814	BMPR2	800	#N/A	PIGK	#N/A	PIGK
YTHDC2	211	SFTA3	815	RABGGTB	801	#N/A	#N/A	RABGGTB	#N/A
GNS	212	TRPV5	816	GRIK3	802	#N/A	#N/A	#N/A	#N/A
DIABLO	212	COPRS	817	PCSK9	802	#N/A	#N/A	#N/A	#N/A
B2M	212	CAMK2D	818	SYNC	803	#N/A	#N/A	#N/A	#N/A
SPAG9	212	HHAT	819	RAD54L	804	#N/A	#N/A	#N/A	#N/A
ATP1A1	212	BACH2	820	NELFB	805	#N/A	#N/A	NELFB	#N/A
UBE2Q1	212	NDUFA11	821	KIAA1984	806	#N/A	#N/A	#N/A	#N/A
ST3GAL5	212	TBC1D9	822	RABL6	806	#N/A	TBC1D9	#N/A	#N/A
NAA50	212	TMEM181	823	PCM1	807	#N/A	#N/A	PCM1	#N/A
CREB3	212	PDZRN3	824	DBI	808	#N/A	#N/A	DBI	#N/A
PIP4K2A	213	CETP	825	MYO3B	808	MYO3B	#N/A	#N/A	#N/A
FRY	213	TMEM8A	826	POU3F3	809	#N/A	#N/A	#N/A	#N/A
SNRPA1	213	BIRC7	827	PAPPA	810	PAPPA	#N/A	#N/A	#N/A
NDUFS7	213	CMC1	828	BSND	811	#N/A	#N/A	#N/A	#N/A
ATP5F1	213	MPPED2	829	GGCX	811	#N/A	MPPED2	#N/A	#N/A
NMNAT2	213	MAPK1	830	ZMPSTE24	811	#N/A	MAPK1	ZMPSTE24	#N/A
SYNDIG1	213	JAZF1	831	CD8B	812	#N/A	#N/A	#N/A	#N/A
ZNF638	213	SLCO2B1	832	NR6A1	812	#N/A	#N/A	#N/A	#N/A
PREPL	213	KDM4B	833	YIPF5	813	YIPF5	#N/A	#N/A	#N/A
NDUFB3	213	DTNB	834	CYBRD1	814	#N/A	#N/A	#N/A	#N/A
SACM1L	213	CHD5	835	P4HA2	815	#N/A	#N/A	#N/A	#N/A
HNRNPA0	213	PLCG2	836	KLF7	816	#N/A	#N/A	#N/A	#N/A
HNRNPAB	213	DCAF5	837	HCRTR1	817	#N/A	#N/A	#N/A	#N/A
DDR1	213	GRK5	838	MTUS1	817	#N/A	#N/A	MTUS1	#N/A
TSPYL1	213	ARL9	839	NFYC	818	#N/A	#N/A	#N/A	#N/A
SOD2	213	MB21D2	840	TDRP	819	TDRP	#N/A	#N/A	#N/A
GTF2H1	214	FAM19A1	841	ARHGEF10	820	ARHGEF10	#N/A	#N/A	#N/A
YIF1A	214	KCTD15	842	SERPINA5	821	SERPINA5	#N/A	#N/A	#N/A
VPS51	214	FHIT	843	DCP2	822	#N/A	#N/A	#N/A	#N/A
B3GNT1	214	FSCB	844	TRIM7	823	#N/A	#N/A	#N/A	#N/A
EIF5	214	SNX27	845	RAB11FIP5	824	#N/A	SNX27	#N/A	#N/A
CFDP1	214	ACYP2	846	NEIL2	825	#N/A	ACYP2	#N/A	#N/A
PSMB4	214	CSRNP3	847	PRR7	826	#N/A	#N/A	#N/A	#N/A
LPGAT1	214	B3GAT2	848	MAN2A1	827	MAN2A1	#N/A	MAN2A1	#N/A
PIGF	214	DYNC1I1	849	SESN2	828	#N/A	DYNC1I1	#N/A	#N/A
TXNDC9	214	SLC22A23	850	CRYZ	829	#N/A	#N/A	#N/A	#N/A
HSD17B4	214	INTU	851	FNIP1	830	#N/A	#N/A	#N/A	#N/A
EIF3H	214	EEFSEC	852	FOXE3	831	#N/A	#N/A	#N/A	#N/A
ALAD	214	DYNC1H1	853	DEFA3	832	DEFA3	DYNC1H1	#N/A	DYNC1H1
HNRNPH3	215	FGF10	854	EIF4EBP3	833	#N/A	#N/A	#N/A	#N/A
ZMIZ1	215	SGPP2	855	SERPINA4	834	#N/A	#N/A	#N/A	#N/A
TALDO1	215	CNKSR3	856	CPT2	835	#N/A	#N/A	#N/A	#N/A
UBE2L6	215	CA10	857	KIF2C	836	#N/A	#N/A	#N/A	#N/A
BIRC2	215	SCD5	858	GJB3	837	#N/A	#N/A	#N/A	#N/A
ISCU	215	NRIP2	859	IL17B	838	#N/A	#N/A	#N/A	#N/A
DDX19A	215	FNBP1L	860	PAIP2	839	#N/A	FNBP1L	#N/A	#N/A
SPAG7	215	MEIS2	861	MTHFD2	840	#N/A	MEIS2	#N/A	#N/A
ACOT7	215	IL20RA	862	MRPS2	841	#N/A	#N/A	#N/A	#N/A
PRKACB	215	PIP5K1C	863	KYNU	842	#N/A	#N/A	#N/A	#N/A
RPL22	215	SPINK13	864	DLGAP3	843	#N/A	#N/A	#N/A	#N/A
HDGF	215	JAKMIP1	865	MED22	844	#N/A	#N/A	#N/A	#N/A
NFU1	215	ESR2	866	CRAT	845	#N/A	#N/A	#N/A	#N/A
CYCS	215	AP3B1	867	TSPAN1	846	#N/A	#N/A	#N/A	#N/A
CCNB1IP1	216	SRGAP3	868	FABP1	847	#N/A	SRGAP3	#N/A	#N/A
PSME3	216	ACTN1	869	GPR151	848	#N/A	ACTN1	#N/A	#N/A
PPT1	216	KIAA0430	870	SPINK5	849	#N/A	KIAA0430	#N/A	#N/A
YBX1	216	CACNG4	871	NAGK	850	#N/A	CACNG4	#N/A	#N/A
AGT	216	CDH2	872	PROKR1	851	#N/A	#N/A	#N/A	#N/A
TSNAX	216	FNDC3B	873	MEGF10	852	#N/A	#N/A	#N/A	#N/A
CALM2	216	TRAPPC10	874	TMSB10	853	#N/A	#N/A	TMSB10	#N/A
MYT1L	216	CCL1	875	ENTPD2	854	#N/A	#N/A	#N/A	#N/A
EFHD1	216	GALNT3	876	MYOZ3	855	#N/A	#N/A	#N/A	#N/A
OXCT1	216	FOSL2	877	WBP1	856	#N/A	#N/A	#N/A	#N/A
PPP1R11	216	UBAP2	878	SLC31A1	857	#N/A	#N/A	#N/A	#N/A
HDAC2	216	ST7	879	DNAJC25-GNG10	858	#N/A	#N/A	#N/A	#N/A
GAS7	217	SLC18A1	880	CTH	859	#N/A	#N/A	#N/A	#N/A
PIH1D1	217	FSTL4	881	FRZB	860	FRZB	#N/A	#N/A	#N/A
ATF3	217	PDZD2	882	DLX1	861	#N/A	PDZD2	#N/A	#N/A
ACP1	217	IKZF3	883	GABRP	862	#N/A	#N/A	#N/A	#N/A
PKP4	217	ASTN2	884	NTNG2	863	#N/A	#N/A	#N/A	#N/A
TMA7	217	ZNF649	885	MAT2B	864	MAT2B	#N/A	MAT2B	#N/A
RPL29	217	SH3BGR	886	ZNF2	865	#N/A	#N/A	#N/A	#N/A
EMC3	217	LSAMP	887	FGF20	866	FGF20	#N/A	#N/A	#N/A
DIMT1	217	OTOG	888	LCN6	867	#N/A	#N/A	#N/A	#N/A
RBM22	217	GRIN2A	889	LAMC3	868	#N/A	#N/A	#N/A	#N/A
ASAH1	217	ELL2	890	KCNQ4	869	KCNQ4	#N/A	#N/A	#N/A
DDX47	218	GRM8	891	MED18	870	#N/A	#N/A	#N/A	#N/A
ADAM10	218	PDZD7	892	VAMP8	871	VAMP8	#N/A	#N/A	#N/A
KARS	218	FBXO36	893	DNPEP	872	#N/A	#N/A	#N/A	#N/A
RPA1	218	TSHZ2	894	FABP3	873	#N/A	#N/A	#N/A	#N/A
SRSF1	218	FBXO44	895	SGCD	874	SGCD	#N/A	#N/A	#N/A
SH3GLB1	218	RHBDL3	896	AK7	875	#N/A	#N/A	#N/A	#N/A
LAPTM5	218	RAET1E	897	IL12RB2	876	IL12RB2	#N/A	#N/A	#N/A
RPS6KC1	218	NRCAM	898	ECHDC2	877	#N/A	NRCAM	#N/A	#N/A
DEGS1	218	VWC2	899	TESK2	878	#N/A	#N/A	#N/A	#N/A
PHF20	218	PACRG	900	CLSPN	879	#N/A	#N/A	#N/A	#N/A
CUL3	218	RADIL	901	KLHL41	880	#N/A	#N/A	#N/A	#N/A
AIMP2	218	TMED5	902	NAB1	881	#N/A	TMED5	#N/A	#N/A
RPL7	218	ECE1	903	MATN1	882	MATN1	#N/A	#N/A	#N/A
SDC2	218	CD82	904	PRRX2	883	#N/A	#N/A	#N/A	#N/A
OLFM1	218	SYTL3	905	HAVCR2	884	#N/A	#N/A	#N/A	#N/A
FAU	219	REEP1	906	FAM136A	885	#N/A	REEP1	FAM136A	#N/A
TUBA1C	219	MYO18A	907	TRAK2	886	TRAK2	#N/A	TRAK2	#N/A
RPS29	219	SYMPK	908	PCDH12	887	#N/A	#N/A	#N/A	#N/A
HSPA2	219	SMAD7	909	GNG5	888	#N/A	#N/A	GNG5	#N/A
EID1	219	EMID1	910	VAX2	889	#N/A	#N/A	#N/A	#N/A
UBE4B	219	SRPK2	911	CKB	890	#N/A	SRPK2	CKB	#N/A
RHOA	219	FRMPD1	912	HARS2	891	#N/A	#N/A	#N/A	#N/A
SMARCA5	219	PAPPA2	913	GAPVD1	892	#N/A	#N/A	GAPVD1	#N/A
CCT6A	219	TGM3	914	MARCKSL1	892	#N/A	#N/A	MARCKSL1	#N/A
LDHA	220	PAPSS2	915	FGL1	893	#N/A	#N/A	#N/A	#N/A
PWP1	220	DSCAM	916	MCEE	894	#N/A	#N/A	#N/A	#N/A
COX6A1	220	NKAIN2	917	RAB14	895	#N/A	#N/A	RAB14	#N/A
WSB2	220	CBLN1	918	UNC5A	896	#N/A	#N/A	#N/A	#N/A
YY1	220	FRAS1	919	AFF3	897	AFF3	#N/A	#N/A	#N/A
TIMM9	220	GJA3	920	RPF1	898	#N/A	#N/A	RPF1	#N/A
BRD4	220	EIF3L	921	MOK	899	#N/A	EIF3L	#N/A	#N/A
GTF2B	220	ALOX5	922	PPT1	900	#N/A	#N/A	PPT1	#N/A
RPL37A	220	DOCK1	923	GPR1	901	#N/A	#N/A	#N/A	#N/A
EIF4A2	220	TANGO2	924	NOXA1	902	#N/A	#N/A	#N/A	#N/A
SRP72	220	SCEL	925	BMP10	903	#N/A	#N/A	#N/A	#N/A
SCRG1	220	SYT2	926	SLC1A7	904	#N/A	#N/A	#N/A	#N/A
KIAA0196	220	DOK6	927	SLIT3	905	SLIT3	#N/A	SLIT3	#N/A
GABARAPL1	221	PTDSS1	928	CDK5R2	906	#N/A	PTDSS1	#N/A	#N/A
DAZAP2	221	SH2D7	929	DCTN4	907	#N/A	#N/A	#N/A	#N/A
SFPQ	221	COL15A1	930	SEMA4F	907	#N/A	#N/A	#N/A	#N/A
GCC2	221	SDC2	931	FPGS	908	#N/A	SDC2	#N/A	#N/A
APBB2	221	LDB3	932	LRRC41	909	#N/A	LDB3	#N/A	#N/A
APC	221	EQTN	933	THOC3	910	#N/A	#N/A	#N/A	#N/A
CCDC25	221	TOX3	934	PCYOX1	911	#N/A	#N/A	#N/A	#N/A
FIBP	222	SUGP2	935	ATPIF1	912	#N/A	SUGP2	ATPIF1	#N/A
MRP63	222	ASIC2	936	HOXD12	913	#N/A	#N/A	#N/A	#N/A
IDH2	222	MYLK	937	PPP6C	914	#N/A	MYLK	PPP6C	#N/A
EEF1B2	222	MYH11	938	ZNF362	915	#N/A	#N/A	#N/A	#N/A
PDCD10	222	KIAA0930	939	CPS1	916	CPS1	KIAA0930	#N/A	#N/A
NDUFS6	222	TLN2	940	BRD8	917	#N/A	TLN2	BRD8	#N/A
HEXB	222	TPM1	940	FAF2	918	#N/A	TPM1	#N/A	#N/A
NDUFA2	222	OCA2	941	SSFA2	919	#N/A	#N/A	#N/A	#N/A
MRPS18B	222	CRB1	942	TTL	920	#N/A	#N/A	#N/A	#N/A
MEGF9	222	ACAT1	943	FBXO25	921	#N/A	ACAT1	#N/A	#N/A
BSCL2	223	HNF1A	944	DEFA4	922	#N/A	#N/A	#N/A	#N/A
CFL1	223	VPS13C	945	SLU7	923	#N/A	#N/A	#N/A	#N/A
PSMB3	223	INIP	946	DDX46	924	#N/A	#N/A	#N/A	#N/A
APOC1	223	SCARB2	947	COQ4	925	#N/A	#N/A	#N/A	#N/A
BCL10	223	DPF3	948	SLC36A1	926	SLC36A1	#N/A	#N/A	#N/A
STX12	223	GPR137C	949	NUDT14	927	#N/A	#N/A	#N/A	#N/A
ELMO2	223	STX8	950	GNPDA1	928	GNPDA1	STX8	GNPDA1	#N/A
DBI	223	PCLO	951	PDK1	929	#N/A	PCLO	#N/A	#N/A
PSMD6	223	ATXN7L1	952	ANKHD1-EIF4EBP3	930	#N/A	#N/A	#N/A	#N/A
HMGCS1	223	CD44	953	ZCCHC10	931	#N/A	#N/A	#N/A	#N/A
MAT2B	223	FAM188B	954	SCP2	932	#N/A	#N/A	SCP2	#N/A
PSMB1	223	VTI1B	955	MEAF6	933	#N/A	VTI1B	MEAF6	#N/A
TIMM23	224	NUDCD3	956	ANKHD1	934	ANKHD1	NUDCD3	#N/A	#N/A
TBC1D12	224	SORCS2	957	C8B	935	#N/A	#N/A	#N/A	#N/A
UQCRC2	224	DNM3	958	PPP1R3B	936	PPP1R3B	DNM3	#N/A	#N/A
PDE4B	224	RRP8	959	KLHL3	937	#N/A	#N/A	KLHL3	#N/A
UQCC1	224	TLE3	960	INSIG2	938	#N/A	#N/A	#N/A	#N/A
RTN4	224	NRSN1	961	ST6GALNAC6	939	#N/A	#N/A	#N/A	#N/A
COX5B	224	RAB18	962	INHBB	940	#N/A	#N/A	#N/A	#N/A
IGFBP7	224	VAV1	963	ACOT11	941	#N/A	#N/A	#N/A	#N/A
FBXO38	224	REPS1	964	SGOL2	942	SGOL2	#N/A	#N/A	#N/A
LARP1	224	RIT2	965	MAPKAP1	943	#N/A	RIT2	#N/A	#N/A
PCLO	224	ZNF761	965	SLC4A9	944	#N/A	#N/A	#N/A	#N/A
ARF5	224	DFFB	966	PARD3B	945	PARD3B	#N/A	#N/A	#N/A
GDI2	225	GPATCH2L	967	PTRH1	946	#N/A	#N/A	#N/A	#N/A
TPGS2	225	DDR2	968	ABLIM3	947	#N/A	#N/A	#N/A	#N/A
PEG3	225	BTG1	969	BBS5	948	BBS5	#N/A	#N/A	#N/A
CD53	225	GPC6	970	ATP6V0E1	949	ATP6V0E1	#N/A	ATP6V0E1	#N/A
SV2A	225	RNF13	971	SH3TC2	950	#N/A	RNF13	#N/A	#N/A
NUP50	225	KDM3A	972	MRPS9	951	#N/A	#N/A	#N/A	#N/A
CERK	225	CXXC1	973	FOXI1	952	#N/A	CXXC1	#N/A	#N/A
LRPPRC	225	SETBP1	974	CLDN19	953	#N/A	#N/A	#N/A	#N/A
ARL8B	225	HLA-DRA	975	ASB2	954	ASB2	#N/A	#N/A	#N/A
RPL32	225	LRRC4C	976	SLC26A2	955	#N/A	#N/A	#N/A	#N/A
RNF13	225	PREX2	977	CNOT7	956	#N/A	#N/A	CNOT7	#N/A
FBXL5	225	ATP6V1G1	978	NDUFB3	957	#N/A	ATP6V1G1	NDUFB3	ATP6V1G1
PAM	225	ZNF813	979	RGS14	958	#N/A	#N/A	#N/A	#N/A
CDO1	225	ABCB11	980	CLEC4F	959	#N/A	#N/A	#N/A	#N/A
LRRN3	225	MICAL2	981	ZNF804A	959	#N/A	MICAL2	#N/A	#N/A
YTHDF3	225	CSNK1A1	982	GOLGA1	960	#N/A	CSNK1A1	#N/A	CSNK1A1
LPAR1	225	HECW1	983	LEAP2	961	#N/A	#N/A	#N/A	#N/A
ATG13	226	ADCY10	984	SOX7	962	#N/A	#N/A	#N/A	#N/A
ALG8	226	NXPH2	985	URM1	963	#N/A	#N/A	#N/A	#N/A
ZMYM2	226	RRP1	986	USP33	964	#N/A	#N/A	USP33	#N/A
SEC11A	226	NDUFS4	987	EYA3	965	#N/A	NDUFS4	#N/A	#N/A
SORT1	226	SYNPO2	988	PLEKHA3	966	#N/A	#N/A	#N/A	#N/A
KHDRBS1	226	DEC1	989	ZMAT2	967	#N/A	#N/A	#N/A	#N/A
CDK11A	226	BLK	990	PECR	968	PECR	#N/A	#N/A	#N/A
IMMT	226	XYLT1	991	SOX30	969	SOX30	XYLT1	#N/A	#N/A
ARL5A	226	AKAP6	992	BAI2	970	#N/A	#N/A	#N/A	#N/A
AVL9	226	SORBS1	993	GMCL1	971	#N/A	SORBS1	#N/A	#N/A
MKRN1	226	PTPRE	994	SERPINA6	972	SERPINA6	#N/A	#N/A	#N/A
TUBA1A	227	P2RY6	995	FBXW5	973	#N/A	#N/A	#N/A	#N/A
RPL6	227	ADAMTS16	996	MTX2	974	#N/A	#N/A	MTX2	#N/A
UBC	227	SYT13	997	HOXD3	975	#N/A	#N/A	#N/A	#N/A
RBM23	227	SERPINA6	998	OR1J2	976	#N/A	#N/A	#N/A	#N/A
UBB	227	POLD1	999	CYP4Z1	977	#N/A	#N/A	#N/A	#N/A
ZNHIT3	227	EMR1	1000	POMT1	978	#N/A	#N/A	#N/A	#N/A
SUMO2	227	ZNF641	1001	GBGT1	979	#N/A	#N/A	#N/A	#N/A
CALR	227	TCERG1	1002	TICAM2	980	#N/A	TCERG1	#N/A	TCERG1
YARS	227	GBP4	1003	CLDN23	981	#N/A	#N/A	#N/A	#N/A
VAMP4	227	DGKB	1004	CRYGB	982	#N/A	#N/A	#N/A	#N/A
PIK3C2B	227	ARSB	1005	NABP1	983	#N/A	#N/A	#N/A	#N/A
DYNC1I2	227	SMAD3	1006	NUDCD2	983	#N/A	#N/A	#N/A	#N/A
COX17	227	SLC35F1	1007	NRD1	984	#N/A	#N/A	NRD1	#N/A
PPID	227	EGF	1008	QRFP	985	#N/A	#N/A	#N/A	#N/A
CTNND2	227	SPEF2	1009	GLRX5	986	#N/A	#N/A	GLRX5	#N/A
RPL7A	227	CHST8	1010	MGAT5	987	MGAT5	#N/A	MGAT5	#N/A
BNIP3	228	MCPH1	1011	TCF7L1	988	#N/A	#N/A	#N/A	#N/A
SCG5	228	PTPRN2	1012	EML1	989	#N/A	PTPRN2	EML1	#N/A
EMC7	228	MCTP1	1013	RPE	990	#N/A	#N/A	#N/A	#N/A
COA3	228	NADK2	1014	OBP2A	991	#N/A	#N/A	#N/A	#N/A
ATP5A1	228	AHNAK	1015	HOXD10	992	#N/A	#N/A	#N/A	#N/A
SUMO1	228	EGFLAM	1016	COMMD10	993	#N/A	#N/A	#N/A	#N/A
RPL14	228	SPATA5	1017	PJA2	994	PJA2	#N/A	PJA2	#N/A
BAG1	228	SIRPA	1018	ZNF346	995	#N/A	#N/A	#N/A	#N/A
GHITM	229	DKK2	1019	SNAPC4	996	#N/A	#N/A	#N/A	#N/A
CD59	229	PALM2	1020	HOXD9	997	#N/A	#N/A	#N/A	#N/A
DIXDC1	229	STARD13	1021	SLC6A9	998	SLC6A9	#N/A	#N/A	#N/A
DAD1	229	SRRM4	1022	ZCCHC11	999	#N/A	#N/A	#N/A	#N/A
FERMT2	229	KIAA1199	1023	GPR39	1000	#N/A	#N/A	#N/A	#N/A
CAPZB	229	SGIP1	1024	CYP4X1	1001	#N/A	#N/A	#N/A	#N/A
NDRG3	229	TNPO1	1025	SCMH1	1002	#N/A	TNPO1	#N/A	#N/A
SUMO3	229	COL1A1	1026	SPOCK1	1003	#N/A	#N/A	SPOCK1	#N/A
TGFA	229	CCDC68	1027	PTP4A2	1004	#N/A	#N/A	PTP4A2	#N/A
DDX1	229	CEP63	1028	ADAMTS13	1005	#N/A	#N/A	#N/A	#N/A
LAP3	229	HEBP1	1029	UCK1	1006	#N/A	HEBP1	#N/A	#N/A
TM9SF3	230	SLC25A22	1030	SLC35F5	1007	#N/A	#N/A	#N/A	#N/A
NDUFB8	230	ROS1	1031	SLC25A29	1008	#N/A	#N/A	#N/A	#N/A
SORL1	230	CMYA5	1032	GPR107	1009	GPR107	#N/A	#N/A	#N/A
PRR13	230	KCNMB4	1033	KDM3A	1010	KDM3A	KCNMB4	#N/A	#N/A
ANXA2	230	PTPRB	1033	PTPN18	1010	PTPN18	#N/A	#N/A	#N/A
SYNGR3	230	AXDND1	1034	DNASE2B	1011	#N/A	#N/A	#N/A	#N/A
SRSF2	230	FGGY	1035	RAB3GAP1	1012	#N/A	#N/A	RAB3GAP1	#N/A
LDLRAP1	230	SOCS7	1036	SCGB3A2	1013	#N/A	#N/A	#N/A	#N/A
TMSB10	230	PLEKHM3	1037	STK17B	1014	#N/A	#N/A	#N/A	#N/A
MZT2A	230	FBXO38	1038	GPR17	1015	#N/A	FBXO38	#N/A	FBXO38
TNS1	230	RPS6KB2	1039	STK10	1016	STK10	#N/A	#N/A	#N/A
FAM134B	230	PSAT1	1040	FTMT	1017	#N/A	#N/A	#N/A	#N/A
HECA	230	AGO2	1041	CDC42SE2	1018	#N/A	#N/A	#N/A	#N/A
DNAJA1	230	SLC25A42	1042	MGAT1	1019	#N/A	#N/A	#N/A	#N/A
RPL12	230	SLC25A21	1043	PPP2R5C	1020	PPP2R5C	#N/A	PPP2R5C	#N/A
CTR9	231	TLE4	1044	ZER1	1021	#N/A	TLE4	#N/A	#N/A
MTMR6	231	PDE6B	1045	CLASP1	1022	#N/A	#N/A	CLASP1	#N/A
LSM12	231	CLC	1046	KCNIP1	1023	KCNIP1	#N/A	#N/A	#N/A
JUND	231	LEUTX	1046	CDCA8	1024	#N/A	#N/A	#N/A	#N/A
PLEKHB2	231	DACH1	1047	CRYGC	1025	#N/A	#N/A	#N/A	#N/A
ATP1B3	231	MZT1	1047	SLC35D1	1026	#N/A	#N/A	#N/A	#N/A
GRSF1	231	IFI16	1048	LEPR	1027	#N/A	#N/A	#N/A	#N/A
ETF1	231	ZC3HAV1	1049	KDM4A	1028	#N/A	#N/A	#N/A	#N/A
IK	231	ZNF804B	1050	GPR68	1029	#N/A	#N/A	#N/A	#N/A
DEK	231	HLA-DQB2	1051	SURF4	1030	#N/A	#N/A	#N/A	#N/A
FOCAD	231	CCND1	1052	ABCB6	1031	#N/A	CCND1	#N/A	#N/A
CDKN1B	232	SORBS2	1053	PALM2-AKAP2	1032	PALM2-AKAP2	#N/A	#N/A	#N/A
TBC1D4	232	PMAIP1	1054	BMP8A	1033	#N/A	#N/A	#N/A	#N/A
KLC1	232	ATL1	1055	SPATA1	1034	SPATA1	#N/A	#N/A	#N/A
MAPK6	232	ACOT12	1056	SLC6A7	1035	#N/A	#N/A	#N/A	#N/A
TPM1	232	DNAH5	1057	SMYD1	1036	#N/A	#N/A	#N/A	#N/A
DNAJC8	232	ARID1B	1058	ZNF638	1037	#N/A	#N/A	ZNF638	#N/A
LRRC47	232	RASAL2	1059	PACS2	1038	#N/A	#N/A	#N/A	#N/A
NDUFS2	232	FAM49B	1060	CLN8	1039	#N/A	FAM49B	#N/A	#N/A
HLTF	232	PSMB8	1061	TXLNA	1040	#N/A	#N/A	#N/A	#N/A
BAG6	232	IBTK	1062	OTUB2	1041	#N/A	IBTK	#N/A	#N/A
GOLGA7	232	NCALD	1063	CIZ1	1042	#N/A	#N/A	#N/A	#N/A
RPS6	232	SLC4A4	1064	SLC25A25	1043	#N/A	SLC4A4	#N/A	#N/A
NDUFS3	233	PARD3B	1065	SIL1	1044	#N/A	#N/A	#N/A	#N/A
AP2A2	233	MAP3K4	1066	HOOK1	1045	#N/A	#N/A	#N/A	#N/A
EPS8	233	MRPL28	1067	NCAPH	1046	#N/A	#N/A	#N/A	#N/A
RNASE1	233	GRM7	1068	HHIPL1	1047	#N/A	#N/A	#N/A	#N/A
ZFAND6	233	FCHSD1	1069	FEV	1048	#N/A	#N/A	#N/A	#N/A
RPL13	233	DCLK2	1070	COL8A2	1049	#N/A	#N/A	#N/A	#N/A
PSMB6	233	MYOM2	1071	KDM3B	1049	#N/A	#N/A	KDM3B	#N/A
UBL5	233	HCRTR2	1072	MED27	1050	#N/A	#N/A	MED27	#N/A
PARK7	233	ASPH	1073	IL36RN	1051	#N/A	ASPH	#N/A	#N/A
RASSF2	233	GLIS3	1074	PHF19	1052	#N/A	#N/A	#N/A	#N/A
CGGBP1	233	FGD3	1075	C1QTNF2	1053	#N/A	#N/A	#N/A	#N/A
NDUFB5	233	TDRP	1076	LMAN2	1054	#N/A	#N/A	#N/A	#N/A
EXOC1	233	AGAP1	1077	TXNDC12	1055	#N/A	#N/A	#N/A	#N/A
CALU	233	CCDC62	1078	CHPF	1056	#N/A	#N/A	#N/A	#N/A
TLE4	233	SH3BP5	1079	PSD3	1056	PSD3	SH3BP5	PSD3	#N/A
BMI1	234	ZNF559	1080	ZDHHC2	1057	ZDHHC2	#N/A	#N/A	#N/A
ATP5B	234	RNF216	1081	IKZF2	1058	#N/A	#N/A	#N/A	#N/A
NR2F2	234	TTYH2	1082	ACSL6	1059	#N/A	#N/A	#N/A	#N/A
CBX1	234	ULK4	1083	LHX6	1059	LHX6	#N/A	#N/A	#N/A
EPB41L3	234	CLEC4A	1084	CPEB4	1060	CPEB4	#N/A	#N/A	#N/A
TXNL1	234	RGS7	1085	DNALI1	1061	#N/A	RGS7	#N/A	#N/A
RPL36	234	SLC22A3	1086	CXXC5	1062	#N/A	#N/A	#N/A	#N/A
YTHDF2	234	KCNIP1	1087	REXO4	1063	#N/A	#N/A	#N/A	#N/A
ARHGEF2	234	DPYS	1088	SH3GLB2	1064	#N/A	#N/A	#N/A	#N/A
ASPH	234	KLHL32	1089	SFXN5	1065	#N/A	#N/A	#N/A	#N/A
COPB1	235	NTSR1	1090	ST3GAL5	1066	ST3GAL5	#N/A	ST3GAL5	#N/A
RAB6A	235	TMEM150C	1091	IL36G	1067	#N/A	#N/A	#N/A	#N/A
CD63	235	BAG6	1092	ZBTB6	1068	#N/A	BAG6	#N/A	#N/A
RPL41	235	ESYT3	1093	GMPPA	1069	#N/A	#N/A	#N/A	#N/A
N4BP2L2	235	TSPAN17	1094	CXCL14	1070	#N/A	#N/A	#N/A	#N/A
TPT1	235	TNFAIP8L3	1095	CTDSP1	1071	#N/A	#N/A	#N/A	#N/A
CYFIP1	235	ZSCAN4	1096	FAT2	1072	#N/A	#N/A	#N/A	#N/A
CAPN3	235	PIAS4	1097	GPR148	1073	#N/A	#N/A	#N/A	#N/A
TBCB	235	OR11G2	1098	RLF	1074	#N/A	#N/A	#N/A	#N/A
PRDX1	235	CLUL1	1099	TRIP11	1075	TRIP11	#N/A	#N/A	#N/A
RPA2	235	CREBRF	1100	GLRA1	1076	#N/A	#N/A	#N/A	#N/A
RPSA	235	SLC35F6	1101	TCTEX1D1	1077	#N/A	#N/A	#N/A	#N/A
SPCS3	235	ST8SIA5	1102	ZNF79	1077	#N/A	#N/A	#N/A	#N/A
SEC61G	235	DDAH1	1103	SLC2A6	1078	#N/A	DDAH1	#N/A	#N/A
AUH	235	CAMK4	1104	CTBS	1079	CTBS	#N/A	#N/A	#N/A
RPS24	236	ZNF280D	1105	GTF3C4	1080	#N/A	#N/A	#N/A	#N/A
PSMA1	236	PPM1E	1106	POMGNT1	1081	#N/A	#N/A	#N/A	#N/A
CNPY2	236	ADRA1A	1107	NIPSNAP3A	1082	#N/A	#N/A	#N/A	#N/A
RNF10	236	LIN54	1108	GPR45	1083	#N/A	#N/A	#N/A	#N/A
ALG5	236	PRKG2	1109	MARS2	1084	#N/A	#N/A	#N/A	#N/A
DMXL2	236	BBS5	1110	FBXW2	1085	#N/A	#N/A	#N/A	#N/A
MAP2K1	236	SLAIN1	1111	AKNA	1086	#N/A	#N/A	#N/A	#N/A
CYLD	236	CCSER1	1112	GJA4	1087	#N/A	#N/A	#N/A	#N/A
RPS16	236	MIPOL1	1113	SURF6	1088	#N/A	#N/A	#N/A	#N/A
PADI2	236	GREM2	1114	RIN3	1089	#N/A	#N/A	#N/A	#N/A
MFN2	236	VWC2L	1115	RUFY1	1090	#N/A	#N/A	#N/A	#N/A
ATP2B4	236	SLC4A10	1116	NEXN	1091	#N/A	#N/A	#N/A	#N/A
PDHB	236	FAM155A	1117	FCN1	1092	#N/A	#N/A	#N/A	#N/A
MTCH1	236	LY75	1118	ATPAF1	1093	#N/A	#N/A	#N/A	#N/A
DYNC1I1	236	GALNT15	1119	PPCS	1094	#N/A	#N/A	#N/A	#N/A
HEY1	236	PLD5	1120	OMA1	1095	#N/A	#N/A	#N/A	#N/A
TECPR2	237	ISM1	1121	ANKZF1	1096	#N/A	#N/A	#N/A	#N/A
ATP5G1	237	TASP1	1121	NSMF	1097	#N/A	#N/A	#N/A	#N/A
PSMA7	237	TMCO1	1122	UNC50	1098	#N/A	TMCO1	UNC50	#N/A
CAB39	237	CUL5	1123	CNOT11	1099	CNOT11	CUL5	#N/A	#N/A
GYG1	237	SCN5A	1124	TNNI3K	1100	#N/A	#N/A	#N/A	#N/A
MXI1	238	DNAH3	1125	IL1RL2	1101	#N/A	#N/A	#N/A	#N/A
IFITM2	238	ONECUT3	1126	MAN1B1	1102	#N/A	#N/A	#N/A	#N/A
LDHB	238	UNC5C	1127	GLE1	1103	#N/A	#N/A	#N/A	#N/A
H3F3B	238	ZNF721	1128	ARAP3	1104	ARAP3	ZNF721	#N/A	#N/A
RPL28	238	PIK3CA	1129	DMRTB1	1105	#N/A	#N/A	#N/A	#N/A
HSPD1	238	TRPM2	1130	NDFIP1	1106	#N/A	#N/A	NDFIP1	#N/A
TRAK2	238	MSRB3	1131	GTF3C5	1107	#N/A	#N/A	#N/A	#N/A
COQ10B	238	GABRG3	1132	QSOX2	1108	#N/A	#N/A	#N/A	#N/A
NDUFB4	238	ASNS	1133	MYO1B	1109	MYO1B	ASNS	#N/A	#N/A
CHN2	238	TRAPPC9	1134	DND1	1110	#N/A	#N/A	#N/A	#N/A
MRPL48	239	SIM2	1135	AGPAT5	1111	#N/A	#N/A	AGPAT5	#N/A
SH3GL3	239	TRAK2	1136	PEF1	1111	#N/A	TRAK2	PEF1	TRAK2
PITPNA	239	RBFOX1	1137	PCDHGA8	1112	#N/A	RBFOX1	#N/A	#N/A
RPL23A	239	MBD5	1138	STARD4	1113	#N/A	#N/A	#N/A	#N/A
FAM32A	239	GPHB5	1139	DNAJC10	1114	#N/A	#N/A	#N/A	#N/A
RPS11	239	HTR2A	1140	TMBIM1	1115	#N/A	#N/A	#N/A	#N/A
NDUFA3	239	HIP1	1141	DPH2	1116	#N/A	#N/A	#N/A	#N/A
UROD	239	PRKAG3	1142	HSPB11	1117	#N/A	#N/A	HSPB11	#N/A
CAP1	239	SRP72	1143	PANK3	1118	#N/A	SRP72	PANK3	#N/A
MPC2	239	IL5RA	1144	MTMR9	1119	#N/A	#N/A	MTMR9	#N/A
RIN2	239	ALDH1A1	1145	STK11IP	1120	#N/A	ALDH1A1	#N/A	#N/A
EIF6	239	ATP2B4	1146	AUP1	1121	#N/A	ATP2B4	#N/A	#N/A
ERGIC3	239	DSCAML1	1147	MFHAS1	1122	#N/A	#N/A	#N/A	#N/A
SERINC3	239	MTHFS	1148	FASTKD2	1123	#N/A	#N/A	#N/A	#N/A
CD47	239	EDAR	1149	FCHSD1	1124	FCHSD1	#N/A	#N/A	#N/A
KPNA1	239	PPIP5K2	1150	SGCZ	1125	SGCZ	#N/A	#N/A	#N/A
LSM1	239	FMO1	1151	FIGLA	1126	#N/A	#N/A	#N/A	#N/A
ATP6V1H	239	FAM111B	1152	HSDL2	1127	#N/A	#N/A	HSDL2	#N/A
PRDX3	240	SASH1	1152	TTF1	1128	#N/A	SASH1	#N/A	#N/A
RPL19	240	NCLN	1153	SAP130	1129	#N/A	#N/A	#N/A	#N/A
TEX2	240	NAV2	1154	APOPT1	1130	#N/A	#N/A	#N/A	#N/A
LGALS3BP	240	CDK19	1155	LPHN2	1131	LPHN2	CDK19	#N/A	#N/A
SARS	240	MAEL	1156	RAB24	1132	#N/A	#N/A	#N/A	#N/A
MAPRE1	240	IL10RA	1157	PODN	1133	#N/A	#N/A	#N/A	#N/A
DHX30	240	TMPRSS13	1157	YIPF1	1134	#N/A	#N/A	#N/A	#N/A
TOMM70A	240	RHPN2	1158	GCC2	1135	GCC2	#N/A	GCC2	#N/A
TAF7	240	STAM	1159	CFC1	1136	#N/A	STAM	#N/A	#N/A
SRI	240	TINAG	1160	SNX2	1137	#N/A	#N/A	#N/A	#N/A
SGCE	240	ARRDC4	1161	AGO3	1138	#N/A	#N/A	#N/A	#N/A
FNTA	240	SCTR	1162	NDUFB1	1139	#N/A	#N/A	NDUFB1	#N/A
DNAJC12	241	NOX3	1163	GUCA2A	1140	#N/A	#N/A	#N/A	#N/A
RPL27A	241	QSOX1	1164	MZT2B	1141	#N/A	#N/A	MZT2B	#N/A
DRD2	241	RPS6KA5	1165	NTMT1	1141	#N/A	RPS6KA5	#N/A	RPS6KA5
NARS	241	KLF9	1166	TMED9	1141	#N/A	#N/A	TMED9	#N/A
LRRC8D	241	CCDC60	1167	ANGPTL3	1142	#N/A	#N/A	#N/A	#N/A
ARPC5	241	COL5A3	1168	GPR21	1143	#N/A	#N/A	#N/A	#N/A
PFN2	241	MSH3	1169	CHRNA1	1144	#N/A	#N/A	#N/A	#N/A
CTBP1	241	LHX6	1170	VPS37A	1145	#N/A	#N/A	#N/A	#N/A
HNRNPDL	241	DDX18	1171	SLC27A4	1146	#N/A	DDX18	#N/A	DDX18
QKI	241	POC5	1172	FOXD2	1147	FOXD2	#N/A	#N/A	#N/A
CDC123	242	AGPAT4	1173	STARD7	1148	#N/A	#N/A	STARD7	#N/A
NCOA4	242	PID1	1174	RRAGC	1149	#N/A	PID1	RRAGC	#N/A
IFITM1	242	FLT1	1175	RIMS3	1150	#N/A	#N/A	RIMS3	#N/A
HSPA8	242	AGA	1176	PFN3	1151	#N/A	#N/A	#N/A	#N/A
HNRNPC	242	WLS	1177	CLMN	1152	CLMN	WLS	#N/A	#N/A
ACTR10	242	ZNF521	1178	KCMF1	1153	KCMF1	#N/A	KCMF1	#N/A
POLR2C	242	CDKAL1	1179	PNKD	1154	#N/A	#N/A	#N/A	#N/A
CBFB	242	COL14A1	1180	TSGA10	1155	#N/A	#N/A	#N/A	#N/A
PRKAR1A	242	OSBPL5	1181	THNSL2	1156	#N/A	#N/A	#N/A	#N/A
RPL38	242	CD28	1182	UBR7	1157	#N/A	#N/A	UBR7	#N/A
RIT2	242	SLC7A9	1183	ANGPTL2	1158	#N/A	#N/A	ANGPTL2	#N/A
RPL34	242	IL22RA2	1184	TRAPPC3	1159	#N/A	#N/A	#N/A	#N/A
ANP32B	242	STARD10	1185	MARCH4	1160	#N/A	#N/A	#N/A	#N/A
TRMT112	243	LPAR3	1186	FOXJ3	1161	#N/A	#N/A	FOXJ3	#N/A
AHSA1	243	SIM1	1187	TEX261	1162	#N/A	#N/A	TEX261	#N/A
ALDH3A2	243	INSR	1188	PCDHB9	1163	#N/A	INSR	#N/A	#N/A
ATP5D	243	TMPRSS4	1189	FBXO38	1164	FBXO38	#N/A	FBXO38	#N/A
CCBL2	243	ZNF532	1190	RABGAP1	1165	#N/A	#N/A	RABGAP1	#N/A
RPS8	243	MZT2A	1191	UXS1	1166	UXS1	MZT2A	#N/A	#N/A
SRRM1	243	ZNF331	1192	MRPL19	1167	#N/A	#N/A	#N/A	#N/A
LYPLA2	243	SH3BGRL2	1193	PGAP1	1168	#N/A	#N/A	#N/A	#N/A
GNAS	243	SLCO3A1	1194	SSNA1	1169	#N/A	SLCO3A1	#N/A	#N/A
DESI1	243	EPB41L4B	1195	ANKRD39	1170	#N/A	#N/A	#N/A	#N/A
ZFP36L2	243	MSX2	1196	ADAM23	1171	#N/A	#N/A	ADAM23	#N/A
SPATS2L	243	LMNB1	1197	RAPH1	1172	#N/A	#N/A	#N/A	#N/A
MAP4	243	ELOVL5	1198	EPB41L4A	1173	#N/A	ELOVL5	#N/A	#N/A
GNG3	244	CPXM2	1199	VAMP5	1174	VAMP5	#N/A	#N/A	#N/A
TIMM8B	244	NUDT7	1200	CITED4	1175	#N/A	#N/A	#N/A	#N/A
NPC2	244	DNER	1201	DEFB104A	1176	#N/A	#N/A	#N/A	#N/A
MAP1A	244	TRIM36	1202	SLC36A2	1177	SLC36A2	#N/A	#N/A	#N/A
WBP2	244	HLA-DQB1	1203	REG1B	1178	#N/A	#N/A	#N/A	#N/A
CHN1	244	CARD16	1204	ZMYM1	1179	#N/A	#N/A	#N/A	#N/A
CRBN	244	AVL9	1205	CNNM3	1180	#N/A	AVL9	#N/A	#N/A
NCBP2	244	PCK2	1206	GJB4	1181	#N/A	#N/A	#N/A	#N/A
PGRMC2	244	LPP	1207	CRYGD	1182	#N/A	#N/A	#N/A	#N/A
SNX3	244	SLC22A2	1208	C8A	1183	#N/A	#N/A	#N/A	#N/A
AMPH	244	ERC2	1209	HS6ST1	1184	#N/A	#N/A	#N/A	#N/A
EIF3F	245	GUCY1A3	1210	DNAJC25	1185	#N/A	GUCY1A3	#N/A	#N/A
PICALM	245	PRKCA	1211	GKN1	1186	#N/A	PRKCA	#N/A	#N/A
KRAS	245	OLIG3	1212	ITPK1	1187	#N/A	#N/A	ITPK1	#N/A
PCDH9	245	ASAP1	1213	CYFIP2	1188	#N/A	#N/A	CYFIP2	#N/A
TOX4	245	SDCCAG3	1214	IL36A	1189	#N/A	#N/A	#N/A	#N/A
RTN1	245	ZHX2	1215	ST6GAL2	1190	#N/A	#N/A	#N/A	#N/A
CHGA	245	RPS6KA2	1216	PTGR1	1191	#N/A	RPS6KA2	#N/A	#N/A
MTMR4	245	PIK3CD	1217	NDUFA8	1192	#N/A	#N/A	NDUFA8	#N/A
ACTG1	245	RBM24	1218	PLEKHB2	1193	#N/A	#N/A	PLEKHB2	#N/A
GPX1	245	KCNJ6	1219	IFI44L	1194	#N/A	#N/A	#N/A	#N/A
MFAP3L	245	RYR2	1219	JADE2	1195	#N/A	RYR2	JADE2	#N/A
NHP2	245	MCC	1220	CLIC3	1196	#N/A	#N/A	#N/A	#N/A
LMBRD1	245	ELOVL6	1221	ZNF354C	1197	#N/A	#N/A	#N/A	#N/A
DFNA5	245	CDH20	1222	BEND5	1198	BEND5	#N/A	#N/A	#N/A
VDAC3	245	SCUBE3	1223	DMRTA2	1199	#N/A	#N/A	#N/A	#N/A
DPYSL2	245	GALNS	1224	TFCP2L1	1199	TFCP2L1	#N/A	#N/A	#N/A
DCTN3	245	CPA4	1225	NXPH2	1200	NXPH2	#N/A	#N/A	#N/A
THYN1	246	CLRN1	1226	IL36B	1201	#N/A	#N/A	#N/A	#N/A
COPZ1	246	SOX13	1227	PNPLA7	1201	#N/A	#N/A	#N/A	#N/A
VIPAS39	246	ARL4A	1228	STEAP3	1201	#N/A	#N/A	#N/A	#N/A
PSMC1	246	DNM2	1229	CTNNAL1	1202	#N/A	#N/A	#N/A	#N/A
MAP1LC3B	246	OR7A17	1230	FOXD4L1	1203	#N/A	#N/A	#N/A	#N/A
ME2	246	ZNF716	1231	METTL5	1204	#N/A	#N/A	METTL5	#N/A
ATPIF1	246	GRIP1	1232	DMBX1	1205	#N/A	#N/A	#N/A	#N/A
MZT2B	246	SAMD4A	1233	BSPRY	1206	BSPRY	SAMD4A	#N/A	#N/A
CHMP2B	246	EGFR	1234	SPAG16	1207	SPAG16	#N/A	SPAG16	#N/A
HSPA9	246	ADAMTSL3	1235	EPB41L5	1208	#N/A	#N/A	#N/A	#N/A
CLU	246	CDH13	1236	FAM134A	1209	#N/A	#N/A	FAM134A	#N/A
CTSB	246	MSRA	1237	ZNF385B	1210	#N/A	MSRA	#N/A	MSRA
CLTA	246	CREB5	1238	TMCO6	1211	#N/A	#N/A	#N/A	#N/A
GSTP1	247	PAK2	1239	TXNDC9	1212	#N/A	#N/A	TXNDC9	#N/A
PEBP1	247	GBP3	1240	SSBP3	1213	#N/A	#N/A	#N/A	#N/A
LYRM9	247	CREG2	1241	CHSY3	1214	CHSY3	#N/A	#N/A	#N/A
POLR2I	247	AMBP	1242	INSL5	1215	#N/A	#N/A	#N/A	#N/A
RPF1	247	LAMB3	1243	PRDM12	1216	#N/A	#N/A	#N/A	#N/A
MRPL9	247	RIN2	1244	SLC36A3	1217	#N/A	RIN2	#N/A	#N/A
RGS7	247	AADAC	1245	LURAP1	1218	#N/A	#N/A	#N/A	#N/A
ENPP4	247	HIST1H2AH	1246	MAL	1219	#N/A	#N/A	MAL	#N/A
TUBB	247	SENP1	1247	CBWD2	1220	#N/A	#N/A	#N/A	#N/A
PODXL	247	BPI	1248	SEPT10	1221	#N/A	#N/A	SEPT10	#N/A
SET	247	LIPF	1249	TIMD4	1222	#N/A	#N/A	#N/A	#N/A
CRYAB	248	AKR1C3	1250	ST6GALNAC5	1223	ST6GALNAC5	#N/A	#N/A	#N/A
DCN	248	TCF4	1251	SMARCAL1	1224	#N/A	TCF4	#N/A	#N/A
EIF2B1	248	PALM2-AKAP2	1252	ANKRD23	1225	#N/A	#N/A	#N/A	#N/A
TRMT5	248	SV2C	1253	ASB6	1226	#N/A	SV2C	#N/A	#N/A
RAB11A	248	TULP4	1254	MALL	1227	#N/A	TULP4	#N/A	#N/A
KCNJ2	248	OTOL1	1255	RNF220	1228	#N/A	#N/A	RNF220	#N/A
SAFB	248	IFNG	1256	CYP20A1	1229	#N/A	#N/A	#N/A	#N/A
TARDBP	248	NLRP1	1257	ST6GALNAC4	1230	#N/A	#N/A	#N/A	#N/A
DHX9	248	GPR156	1258	RNF20	1231	#N/A	#N/A	#N/A	#N/A
NENF	248	NGF	1259	SPDL1	1232	#N/A	#N/A	#N/A	#N/A
TSN	248	OTOR	1260	AAMP	1233	#N/A	#N/A	#N/A	#N/A
HIGD1A	248	RREB1	1261	COX8C	1234	#N/A	#N/A	#N/A	#N/A
NDUFC1	248	GRM5	1262	EXOC6B	1235	#N/A	#N/A	#N/A	#N/A
ABCF1	248	OVCH1	1263	SLC27A6	1236	SLC27A6	#N/A	#N/A	#N/A
CLNS1A	249	HMGA2	1264	SURF2	1237	#N/A	#N/A	#N/A	#N/A
CCDC90B	249	KIF27	1265	DOLPP1	1238	#N/A	#N/A	#N/A	#N/A
ATP5L	249	CNTNAP4	1266	HPCAL4	1239	HPCAL4	#N/A	#N/A	#N/A
AP3S2	249	BCL6	1267	STIL	1240	#N/A	#N/A	#N/A	#N/A
SIAH1	249	ATG14	1268	COL23A1	1241	#N/A	#N/A	#N/A	#N/A
GABARAPL2	249	CDCA2	1269	TNS1	1242	#N/A	#N/A	TNS1	#N/A
COX6B1	249	MYO10	1270	ACMSD	1243	#N/A	MYO10	#N/A	#N/A
PNRC2	249	BTAF1	1271	ST3GAL3	1244	#N/A	#N/A	#N/A	#N/A
VSNL1	249	LMX1A	1272	ORMDL1	1245	#N/A	#N/A	#N/A	#N/A
TRIP12	249	CDH10	1273	TTLL7	1246	TTLL7	CDH10	#N/A	#N/A
FGF1	249	ARNTL	1274	SLC39A10	1247	#N/A	#N/A	#N/A	#N/A
GCLC	249	ADAMTS9	1275	UBLCP1	1248	UBLCP1	#N/A	#N/A	#N/A
R3HCC1	249	PRICKLE2	1275	NMUR2	1249	NMUR2	#N/A	#N/A	#N/A
EEF1D	249	STK39	1276	DEFA1	1250	#N/A	STK39	#N/A	#N/A
PGAM1	250	KIF21A	1277	ATOH8	1251	ATOH8	#N/A	#N/A	#N/A
FAM192A	250	NCF2	1278	SERPINA10	1252	#N/A	#N/A	#N/A	#N/A
RPS28	250	ALDH18A1	1279	ADPRHL2	1253	#N/A	#N/A	#N/A	#N/A
IARS2	250	TCF15	1280	SFT2D3	1254	#N/A	#N/A	#N/A	#N/A
ACBD3	250	SLC2A9	1281	TYW3	1255	#N/A	#N/A	#N/A	#N/A
AKT3	250	KIAA0895	1282	UIMC1	1256	#N/A	#N/A	#N/A	#N/A
DYSF	250	FRMD3	1283	LANCL1	1257	#N/A	#N/A	LANCL1	#N/A
MRPL33	250	TCN2	1284	TTLL4	1258	#N/A	#N/A	#N/A	#N/A
UQCRC1	250	ATP10D	1285	ABCA12	1259	#N/A	#N/A	#N/A	#N/A
PSMD2	250	LINGO3	1286	PTCD3	1260	#N/A	#N/A	#N/A	#N/A
NOLC1	251	LSM7	1286	TENM2	1261	TENM2	#N/A	#N/A	#N/A
SRSF11	251	FAM173B	1287	CDHR2	1262	CDHR2	#N/A	#N/A	#N/A
MARCKSL1	251	TAS2R1	1287	METTL21A	1263	#N/A	#N/A	#N/A	#N/A
MGST3	251	NTNG1	1288	RMND5B	1264	#N/A	#N/A	#N/A	#N/A
RASGRP3	251	CYLC2	1289	CSMD1	1265	CSMD1	#N/A	#N/A	#N/A
ATIC	251	SMC2	1289	PHYKPL	1266	#N/A	#N/A	#N/A	#N/A
NCL	251	STMN4	1290	TSSK1B	1266	#N/A	STMN4	#N/A	#N/A
FAM162A	251	GDAP1	1291	UBXN4	1267	#N/A	#N/A	#N/A	#N/A
DPYSL3	251	KCND2	1292	GUCA2B	1268	#N/A	#N/A	#N/A	#N/A
COPS6	251	DHX9	1293	PMPCA	1269	#N/A	DHX9	#N/A	#N/A
TCEA1	251	DIEXF	1294	ZCCHC17	1270	#N/A	#N/A	#N/A	#N/A
RAD23B	251	RALB	1295	GJB5	1271	GJB5	RALB	#N/A	RALB
BBS1	252	MEST	1296	RNF183	1272	#N/A	#N/A	#N/A	#N/A
OAZ2	252	NLRP5	1297	EXD3	1273	#N/A	#N/A	#N/A	#N/A
MAP2K4	252	TET3	1298	MIER1	1274	#N/A	#N/A	#N/A	#N/A
EIF4A3	252	RHOJ	1299	MTMR7	1275	#N/A	#N/A	#N/A	#N/A
YTHDC1	252	UTP11L	1300	SPATA6	1276	#N/A	#N/A	#N/A	#N/A
CANX	252	BDKRB2	1301	SESTD1	1277	#N/A	#N/A	#N/A	#N/A
GPAA1	252	SLC39A12	1302	SLC23A1	1278	#N/A	#N/A	#N/A	#N/A
RSRC2	253	OTOF	1303	TNFSF15	1279	#N/A	#N/A	#N/A	#N/A
RPS2	253	FAM19A5	1304	ACTL7A	1280	#N/A	#N/A	#N/A	#N/A
TIMM10	254	TNS3	1305	ZMYND19	1281	#N/A	TNS3	#N/A	#N/A
RAB1B	254	HSD17B4	1306	B4GALT7	1282	#N/A	HSD17B4	#N/A	HSD17B4
CDK2AP1	254	AIPL1	1307	ALMS1	1283	#N/A	#N/A	#N/A	#N/A
PPP1CC	254	CLDN1	1308	RHBDL2	1284	#N/A	#N/A	#N/A	#N/A
RPS15	254	SH3PXD2B	1309	PCBD2	1285	#N/A	#N/A	#N/A	#N/A
HSPB11	254	POP1	1310	UTP11L	1286	UTP11L	#N/A	#N/A	#N/A
PRNP	254	NPTXR	1311	LECT2	1287	LECT2	#N/A	#N/A	#N/A
VAPB	254	PARP8	1312	ASPG	1288	#N/A	#N/A	#N/A	#N/A
PCP4	254	POT1	1313	RAPGEF6	1289	#N/A	#N/A	#N/A	#N/A
RRP1B	254	PCSK6	1314	CYLC2	1290	CYLC2	PCSK6	#N/A	#N/A
WDR12	254	TM2D3	1314	ZNF189	1291	#N/A	TM2D3	ZNF189	#N/A
ATOX1	254	CLEC12A	1315	KIAA0368	1292	#N/A	#N/A	KIAA0368	#N/A
HSPA1A	254	FAM84A	1316	NIPSNAP3B	1293	#N/A	#N/A	#N/A	#N/A
CUTA	254	TRIB2	1316	FAM53C	1294	#N/A	#N/A	FAM53C	#N/A
AKAP7	254	COL26A1	1317	PHOSPHO2	1294	#N/A	#N/A	#N/A	#N/A
RNASET2	254	SPAG17	1318	ZC3H15	1295	#N/A	#N/A	ZC3H15	#N/A
EIF4H	254	CASP5	1319	TPRN	1296	#N/A	#N/A	#N/A	#N/A
PPP2CB	254	ZNF611	1320	GNG10	1297	#N/A	#N/A	GNG10	#N/A
CA2	254	SRA1	1321	RNF208	1298	#N/A	#N/A	#N/A	#N/A
IRF9	255	CEP128	1322	ZFAND2B	1298	#N/A	#N/A	#N/A	#N/A
RPS17	255	MEIG1	1323	TSLP	1299	#N/A	#N/A	#N/A	#N/A
RPLP1	255	PLAC9	1324	SLC25A2	1300	#N/A	#N/A	#N/A	#N/A
PSMA5	255	ADCY8	1325	IL1F10	1301	IL1F10	#N/A	#N/A	#N/A
NKX2-2	255	NDUFA12	1326	ROR1	1302	ROR1	#N/A	#N/A	#N/A
TGOLN2	255	ANO2	1327	USP39	1303	#N/A	#N/A	#N/A	#N/A
RPS10	255	SLIT3	1328	ZMYM6	1304	#N/A	SLIT3	#N/A	SLIT3
HTATIP2	256	GSTA3	1329	AIF1L	1305	#N/A	#N/A	#N/A	#N/A
EEF1G	256	FAM50B	1330	NSUN4	1306	#N/A	#N/A	#N/A	#N/A
KIAA0430	256	PXDC1	1330	DMXL1	1307	DMXL1	#N/A	DMXL1	#N/A
SNRNP25	256	DNAJC13	1331	TBC1D8	1308	TBC1D8	#N/A	#N/A	#N/A
NCOR1	256	SLC35F3	1332	MXD3	1309	#N/A	#N/A	#N/A	#N/A
RPL26	256	VPS8	1333	MFAP3	1310	#N/A	#N/A	#N/A	#N/A
PRDX6	256	LRRC16A	1334	ERI1	1311	ERI1	#N/A	#N/A	#N/A
ITM2C	256	CD101	1335	ZC3H12A	1312	ZC3H12A	#N/A	#N/A	#N/A
MAPK10	256	CREB3L2	1336	N4BP3	1313	#N/A	#N/A	#N/A	#N/A
MAP7	256	SLC25A23	1337	HOXD8	1314	#N/A	#N/A	#N/A	#N/A
RAC1	256	LRMP	1338	ASTL	1315	#N/A	#N/A	#N/A	#N/A
CALD1	256	MYO1E	1339	SLC35G5	1316	#N/A	#N/A	#N/A	#N/A
CHCHD3	256	SLC25A35	1340	TEKT2	1317	#N/A	#N/A	#N/A	#N/A
APLP2	257	IFT88	1341	CNTRL	1318	#N/A	#N/A	#N/A	#N/A
ZDHHC17	257	KCNA5	1342	ALS2CR12	1319	#N/A	#N/A	#N/A	#N/A
MDH2	257	CFTR	1343	OSBPL9	1320	#N/A	#N/A	OSBPL9	#N/A
ADO	258	IGF1R	1344	SERPINA12	1321	#N/A	#N/A	#N/A	#N/A
ARL2	258	CNR1	1345	GPBP1L1	1322	#N/A	CNR1	#N/A	#N/A
FAM179B	258	CHI3L2	1346	MRPS15	1323	#N/A	#N/A	#N/A	#N/A
GMFB	258	IRF3	1347	BTBD7	1324	#N/A	#N/A	#N/A	#N/A
MTHFD1	258	PHF14	1348	ZNF608	1325	ZNF608	#N/A	#N/A	#N/A
UQCR11	258	MAPK8IP1	1349	TSSK3	1326	#N/A	#N/A	#N/A	#N/A
RABAC1	258	PKNOX2	1350	PRELID1	1327	#N/A	#N/A	#N/A	#N/A
STMN1	258	FAM89A	1351	DEC1	1328	DEC1	#N/A	#N/A	#N/A
HNRNPU	258	GPC5	1352	SLC46A2	1329	SLC46A2	#N/A	#N/A	#N/A
LHFPL2	258	MAPK8IP3	1353	TRIM36	1330	TRIM36	#N/A	#N/A	#N/A
SKP1	258	THRB	1354	TEKT4	1331	#N/A	#N/A	#N/A	#N/A
COX7A2	258	KIAA1211	1355	COQ10B	1332	#N/A	#N/A	COQ10B	#N/A
BCLAF1	258	TRPM8	1356	PTBP3	1333	#N/A	#N/A	#N/A	#N/A
AKR1B1	258	PACRGL	1357	FAM13B	1334	#N/A	#N/A	FAM13B	#N/A
CNOT7	258	SLIT2	1357	TRMT61A	1335	#N/A	#N/A	#N/A	#N/A
KDM2A	259	DEAF1	1358	CNNM4	1336	#N/A	#N/A	#N/A	#N/A
ERBB3	259	ALKBH1	1359	TOE1	1337	#N/A	#N/A	#N/A	#N/A
HSP90AA1	259	COL21A1	1360	FAHD2A	1338	#N/A	#N/A	FAHD2A	#N/A
RPS9	259	TMEM156	1361	MICU3	1339	MICU3	#N/A	#N/A	#N/A
ADIPOR1	259	MYO1D	1362	RP1L1	1340	#N/A	#N/A	#N/A	#N/A
NFE2L2	259	TMEM106B	1363	M1AP	1341	#N/A	#N/A	#N/A	#N/A
KLHL2	259	LMO4	1364	ZSWIM2	1342	#N/A	#N/A	#N/A	#N/A
PPAP2A	259	PKN2	1364	GLIS1	1343	#N/A	#N/A	#N/A	#N/A
MATR3	259	RRAGD	1365	MRPL22	1344	#N/A	#N/A	#N/A	#N/A
EEF1A1	259	FBXO16	1366	RGPD5	1345	#N/A	#N/A	#N/A	#N/A
SNAP91	259	SLITRK5	1367	GTDC1	1346	#N/A	#N/A	#N/A	#N/A
MTSS1	259	NTM	1368	MGAT4A	1347	#N/A	#N/A	#N/A	#N/A
ARL3	260	MARCH1	1369	MGAT4B	1347	#N/A	#N/A	#N/A	#N/A
TUBGCP4	260	MFN2	1370	ADAMTS19	1348	#N/A	MFN2	#N/A	#N/A
WWOX	260	MGAM	1371	KIF12	1349	#N/A	#N/A	#N/A	#N/A
OAZ1	260	WDR33	1372	FPGT	1350	#N/A	#N/A	#N/A	#N/A
USP33	260	FBXL7	1373	BZW1	1351	#N/A	#N/A	BZW1	#N/A
CCT3	260	PHC1	1374	ELTD1	1352	ELTD1	#N/A	#N/A	#N/A
EIF2B4	260	KREMEN1	1375	EPHA10	1353	#N/A	#N/A	#N/A	#N/A
ARL6IP5	260	ACTN2	1376	GKN2	1354	#N/A	ACTN2	#N/A	#N/A
IQSEC1	260	RBX1	1377	SLC34A3	1355	#N/A	RBX1	#N/A	#N/A
HIVEP2	260	PAK7	1378	PKD2L2	1356	#N/A	#N/A	#N/A	#N/A
XPA	260	MROH7	1379	SLC24A4	1357	#N/A	#N/A	#N/A	#N/A
API5	261	TMEM184B	1379	EGFL7	1358	#N/A	TMEM184B	#N/A	#N/A
TSG101	261	TDRD1	1380	TTC4	1359	#N/A	#N/A	#N/A	#N/A
PPME1	261	NPY5R	1381	OBP2B	1360	#N/A	#N/A	#N/A	#N/A
RPS26	261	TKTL2	1381	RBM22	1361	#N/A	#N/A	RBM22	#N/A
CNIH1	261	VCAN	1382	FAHD2B	1362	#N/A	VCAN	#N/A	#N/A
TJP1	261	XRCC4	1382	ZNF142	1363	#N/A	#N/A	#N/A	#N/A
GGPS1	261	BTNL2	1383	SAP30L	1364	#N/A	#N/A	#N/A	#N/A
ATP6V0E1	261	DIRC3	1384	NAT8	1365	#N/A	#N/A	#N/A	#N/A
GRB10	261	TNP1	1384	MITD1	1366	#N/A	#N/A	#N/A	#N/A
DCTN6	261	FMN2	1385	OSCP1	1367	#N/A	#N/A	#N/A	#N/A
TRAM1	261	IFNA4	1386	ZMYM4	1368	#N/A	#N/A	ZMYM4	#N/A
ATXN7L3B	262	PRKCH	1387	PCDHB5	1369	#N/A	#N/A	#N/A	#N/A
SLC25A3	262	GAL	1388	KTI12	1370	#N/A	#N/A	#N/A	#N/A
POLDIP2	262	NUP98	1389	CATSPER3	1371	#N/A	#N/A	#N/A	#N/A
ATP6V1E1	262	CCDC58	1390	ACTL7B	1372	ACTL7B	#N/A	#N/A	#N/A
METAP1	262	THBS1	1391	COL5A2	1373	#N/A	#N/A	#N/A	#N/A
CD164	262	PSEN2	1392	PPP1R1C	1374	#N/A	#N/A	#N/A	#N/A
SDCBP	262	UHRF2	1393	PPP1R26	1375	#N/A	#N/A	#N/A	#N/A
HABP4	262	IMPAD1	1394	CCDC24	1376	#N/A	#N/A	#N/A	#N/A
LIN7C	263	IL4R	1395	SNX24	1377	#N/A	#N/A	#N/A	#N/A
CLIP1	263	RYR3	1396	ZBTB8OS	1378	#N/A	#N/A	#N/A	#N/A
PSME1	263	ADCY2	1397	WDR65	1379	#N/A	ADCY2	#N/A	#N/A
KPNA2	263	FAM73A	1398	SLC25A46	1380	#N/A	#N/A	#N/A	#N/A
SLC25A44	263	ARHGEF28	1399	OSBPL6	1381	#N/A	#N/A	#N/A	#N/A
ARF1	263	ENC1	1399	ORM1	1382	#N/A	ENC1	#N/A	#N/A
H1F0	263	SLC25A18	1400	WDR25	1382	#N/A	#N/A	#N/A	#N/A
PUM2	263	ZNF827	1401	CDK15	1383	#N/A	#N/A	#N/A	#N/A
MYLK	263	ZNF614	1402	NUP188	1384	#N/A	#N/A	#N/A	#N/A
FAM49B	263	PTCHD4	1403	COL27A1	1385	#N/A	#N/A	#N/A	#N/A
AIP	264	ATM	1404	RABEPK	1386	RABEPK	#N/A	#N/A	#N/A
TRAPPC4	264	AKIRIN2	1405	LIMS2	1387	#N/A	#N/A	#N/A	#N/A
TPI1	264	SPACA1	1405	FBXO41	1388	#N/A	#N/A	FBXO41	#N/A
RPS15A	264	KLK11	1406	ASB17	1389	#N/A	#N/A	#N/A	#N/A
TCEB2	264	CDH5	1407	FKBP7	1390	#N/A	#N/A	#N/A	#N/A
AARS	264	KCNH5	1408	USP24	1391	#N/A	#N/A	#N/A	#N/A
CLTC	264	CRAMP1L	1409	CRYBA2	1392	#N/A	#N/A	#N/A	#N/A
ZNF24	264	GBP7	1410	YRDC	1393	#N/A	#N/A	#N/A	#N/A
MAPRE2	264	TRPC4	1411	TRIM41	1394	#N/A	#N/A	#N/A	#N/A
IFNGR2	264	MDGA1	1412	DQX1	1395	#N/A	#N/A	#N/A	#N/A
FAM98A	264	ZFAND3	1412	SRFBP1	1396	#N/A	#N/A	#N/A	#N/A
ODC1	264	IFFO2	1413	MRPL37	1397	#N/A	#N/A	#N/A	#N/A
HNRNPA3	264	UBR4	1413	DNAH7	1398	#N/A	UBR4	#N/A	#N/A
GRPEL1	264	GRIA1	1414	PDE11A	1399	PDE11A	GRIA1	#N/A	GRIA1
SYNJ2	264	TEAD1	1415	SMPD4	1400	#N/A	#N/A	#N/A	#N/A
PSAP	265	FILIP1	1416	SETD3	1401	#N/A	#N/A	SETD3	#N/A
CAND1	265	SGCD	1417	R3HDM1	1402	#N/A	#N/A	R3HDM1	#N/A
ANAPC5	265	STK35	1418	SCRN3	1403	#N/A	#N/A	#N/A	#N/A
RPLP0	265	ENDOV	1419	JAKMIP2	1404	JAKMIP2	#N/A	JAKMIP2	#N/A
SLC7A1	265	LAMP3	1420	BTF3L4	1405	#N/A	#N/A	#N/A	#N/A
HERC2	265	KRT35	1421	YTHDC2	1405	YTHDC2	#N/A	YTHDC2	#N/A
NIPSNAP1	265	KLF4	1422	UBR3	1406	#N/A	#N/A	#N/A	#N/A
HADH	265	TLX1NB	1423	REEP2	1407	#N/A	#N/A	#N/A	#N/A
ZFR	265	KIAA1549	1424	GIN1	1408	#N/A	#N/A	#N/A	#N/A
REEP5	265	RIMS2	1425	PPIL3	1409	#N/A	#N/A	#N/A	#N/A
BNIP3L	265	MTURN	1426	CDCA4	1410	#N/A	#N/A	#N/A	#N/A
TMEM41B	266	RAB25	1427	FAM193B	1411	#N/A	#N/A	#N/A	#N/A
IFITM3	266	MDGA2	1428	FAM178B	1412	#N/A	#N/A	#N/A	#N/A
DERA	266	HS3ST2	1429	TPRKB	1413	#N/A	#N/A	#N/A	#N/A
FAIM2	266	MYLPF	1430	MRPL30	1414	#N/A	#N/A	#N/A	#N/A
PAFAH1B1	266	SFXN4	1431	ZZZ3	1415	#N/A	#N/A	#N/A	#N/A
PECAM1	266	MACROD1	1432	SLC44A5	1416	#N/A	#N/A	#N/A	#N/A
KCMF1	266	STK32B	1433	TMEM39B	1417	#N/A	#N/A	#N/A	#N/A
MLH1	266	GSG1L	1434	GPBAR1	1418	#N/A	#N/A	#N/A	#N/A
TFG	266	KNG1	1435	MARCH3	1419	#N/A	#N/A	#N/A	#N/A
MRFAP1L1	266	EFHB	1436	AFAP1L1	1420	#N/A	#N/A	#N/A	#N/A
DDX41	266	PNLIPRP1	1437	GIPC2	1421	GIPC2	#N/A	#N/A	#N/A
HLA-F	266	FBXO33	1438	ASNSD1	1422	#N/A	#N/A	ASNSD1	#N/A
POP7	266	PDC	1439	YTHDF2	1423	#N/A	#N/A	YTHDF2	#N/A
KLHL9	266	UTS2B	1440	TRUB2	1424	#N/A	#N/A	#N/A	#N/A
ERH	267	TLE2	1441	DPH7	1425	#N/A	#N/A	#N/A	#N/A
WDR7	267	LHPP	1442	SERPINA9	1426	#N/A	#N/A	#N/A	#N/A
SERBP1	267	MYH14	1443	CCDC112	1427	#N/A	#N/A	#N/A	#N/A
DOK5	267	TRIM6	1444	AKAP2	1428	AKAP2	#N/A	#N/A	#N/A
MSH6	267	CARD17	1445	CREBRF	1428	CREBRF	#N/A	#N/A	#N/A
CYC1	267	ASB2	1446	SLC9A4	1429	#N/A	#N/A	#N/A	#N/A
IDI1	268	SP140	1447	KCNT1	1430	#N/A	#N/A	#N/A	#N/A
ACAT1	268	FH	1448	PRPF38A	1431	#N/A	FH	#N/A	#N/A
ATP8A2	268	DGUOK	1449	LCN12	1432	#N/A	DGUOK	#N/A	DGUOK
PRPF8	268	LMCD1	1450	LCN9	1432	#N/A	#N/A	#N/A	#N/A
SPATA20	268	TTC7A	1451	HHLA3	1433	#N/A	#N/A	#N/A	#N/A
ABHD17A	268	LMBRD1	1452	CCDC17	1434	#N/A	LMBRD1	#N/A	#N/A
PSMB2	268	TXNRD3	1453	NUP35	1435	#N/A	#N/A	#N/A	#N/A
PTP4A2	268	ALG6	1454	PSD2	1436	#N/A	#N/A	#N/A	#N/A
RANBP2	268	PHACTR1	1455	FAM153A	1437	#N/A	#N/A	#N/A	#N/A
ANXA6	268	PREP	1456	FSIP2	1438	#N/A	#N/A	#N/A	#N/A
ARCN1	269	DLC1	1457	NMS	1439	#N/A	DLC1	#N/A	DLC1
GAPDH	269	PDHX	1458	PLCL1	1440	PLCL1	PDHX	#N/A	#N/A
CIT	269	GNA14	1459	CYP27C1	1441	#N/A	#N/A	#N/A	#N/A
TMED10	269	LRRC38	1460	AMMECR1L	1442	#N/A	#N/A	#N/A	#N/A
SCAPER	269	CHMP6	1461	PRADC1	1443	#N/A	#N/A	#N/A	#N/A
USP22	269	FAM13A	1462	TMEM245	1444	#N/A	#N/A	#N/A	#N/A
ECH1	269	DIS3L	1463	CINP	1445	#N/A	#N/A	#N/A	#N/A
AP2S1	269	UFM1	1464	LMAN2L	1446	#N/A	UFM1	#N/A	#N/A
APOE	269	GABRB3	1465	SLCO4C1	1447	#N/A	#N/A	#N/A	#N/A
FAHD2A	269	NEFL	1466	LEPRE1	1448	#N/A	NEFL	#N/A	#N/A
PID1	269	KIAA1024	1467	ASTN2	1449	ASTN2	#N/A	#N/A	#N/A
RAB5A	269	GPR65	1468	MORN5	1450	#N/A	#N/A	#N/A	#N/A
UCHL1	269	GNG7	1469	AK8	1451	#N/A	GNG7	#N/A	#N/A
DHX15	269	LRRN1	1470	CYSTM1	1452	CYSTM1	#N/A	#N/A	#N/A
SPOCK1	269	AADACL2	1471	USP20	1453	#N/A	#N/A	#N/A	#N/A
ATP6V1F	269	TATDN2	1472	ZSCAN20	1454	#N/A	TATDN2	#N/A	#N/A
JAM3	270	ELFN2	1473	FGGY	1455	FGGY	#N/A	#N/A	#N/A
PFKM	270	RALGAPA2	1474	SLC2A8	1456	#N/A	#N/A	#N/A	#N/A
XPOT	270	BCL3	1475	ARSI	1457	#N/A	#N/A	#N/A	#N/A
GATM	270	RICTOR	1476	ERGIC1	1457	#N/A	#N/A	#N/A	#N/A
SCAMP2	270	AKR7A3	1477			#N/A	#N/A	#N/A	#N/A
MMD	270	A4GNT	1478			#N/A	#N/A	#N/A	#N/A
UBA52	270	DBR1	1478			#N/A	#N/A	#N/A	#N/A
NRD1	270	ADAMTS18	1479			#N/A	#N/A	#N/A	#N/A
SUCLG1	270	UPP1	1480			#N/A	#N/A	#N/A	#N/A
IMPDH2	270	DCT	1481			#N/A	#N/A	#N/A	#N/A
PAICS	270	KCNA10	1482			#N/A	#N/A	#N/A	#N/A
UQCRQ	270	PRSS42	1483			#N/A	#N/A	#N/A	#N/A
CD81	271	NRXN1	1484			#N/A	#N/A	#N/A	#N/A
PAAF1	271	CAMK2B	1485			#N/A	CAMK2B	#N/A	#N/A
PHB	271	GCG	1486			#N/A	#N/A	#N/A	#N/A
NBR1	271	RPL10L	1487			#N/A	#N/A	#N/A	#N/A
OSBPL1A	271	RPS6KC1	1488			#N/A	RPS6KC1	#N/A	#N/A
TXNL4A	271	AFAP1	1489			#N/A	#N/A	#N/A	#N/A
GSTM2	271	SOGA1	1490			#N/A	#N/A	#N/A	#N/A
PHC2	271	CHST11	1491			#N/A	#N/A	#N/A	#N/A
GNB1	271	RBFOX3	1492			#N/A	#N/A	#N/A	#N/A
AURKAIP1	271	FAM26F	1493			#N/A	#N/A	#N/A	#N/A
RAP2B	271	EMP2	1494			#N/A	#N/A	#N/A	#N/A
RASA1	271	ZDHHC13	1495			#N/A	#N/A	#N/A	#N/A
HLA-B	271	HDAC4	1496			#N/A	#N/A	#N/A	#N/A
FLOT1	271	MTRR	1497			#N/A	MTRR	#N/A	#N/A
CSNK2B	271	SORBS3	1498			#N/A	#N/A	#N/A	#N/A
COPS5	271	PTPRO	1499			#N/A	PTPRO	#N/A	#N/A
SPG11	272	CDC42EP4	1500			#N/A	#N/A	#N/A	#N/A
FAM134C	272	EPHA5	1501			#N/A	#N/A	#N/A	#N/A
ADAR	272	CCDC171	1502			#N/A	#N/A	#N/A	#N/A
SSR2	272	COX10	1503			#N/A	#N/A	#N/A	#N/A
GALNT2	272	EFCAB9	1504			#N/A	#N/A	#N/A	#N/A
ST13	272	SYNJ2BP	1505			#N/A	#N/A	#N/A	#N/A
ROBO1	272	CCR9	1506			#N/A	#N/A	#N/A	#N/A
ABCE1	272	SFMBT2	1507			#N/A	#N/A	#N/A	#N/A
MAP3K5	272	FGD5	1508			#N/A	#N/A	#N/A	#N/A
PMPCB	272	ANKHD1	1509			#N/A	#N/A	#N/A	#N/A
ASH2L	272	LMO1	1510			#N/A	#N/A	#N/A	#N/A
FADS1	273	STK33	1510			#N/A	#N/A	#N/A	#N/A
BHLHE41	273	MAEA	1511			#N/A	MAEA	#N/A	#N/A
NEMF	273	ANK1	1512			#N/A	#N/A	#N/A	#N/A
ADPGK	273	KATNB1	1513			#N/A	KATNB1	#N/A	#N/A
ZNF207	273	KIF14	1514			#N/A	#N/A	#N/A	#N/A
MPP2	273	CIB4	1515			#N/A	#N/A	#N/A	#N/A
CELSR2	273	SCYL3	1516			#N/A	#N/A	#N/A	#N/A
PRRC2C	273	CABLES1	1517			#N/A	#N/A	#N/A	#N/A
USP25	273	BDNF	1518			#N/A	#N/A	#N/A	#N/A
TIAM1	273	ROBO1	1519			#N/A	ROBO1	#N/A	#N/A
SLC25A4	273	SH2D6	1520			#N/A	#N/A	#N/A	#N/A
MCAM	274	STK38	1521			#N/A	#N/A	#N/A	#N/A
PNMA1	274	HPS3	1522			#N/A	#N/A	#N/A	#N/A
IVNS1ABP	275	KCNJ4	1523			#N/A	KCNJ4	#N/A	#N/A
EIF3D	275	ABI3BP	1524			#N/A	#N/A	#N/A	#N/A
UBE2B	275	PLEKHA8	1525			#N/A	#N/A	#N/A	#N/A
TACC1	275	MSX1	1526			#N/A	#N/A	#N/A	#N/A
ZEB1	276	STX18	1526			#N/A	#N/A	#N/A	#N/A
PLA2G16	276	TTC39C	1527			#N/A	#N/A	#N/A	#N/A
WNK1	276	FAM134B	1528			#N/A	FAM134B	#N/A	#N/A
SLC48A1	276	ZNRF3	1529			#N/A	#N/A	#N/A	#N/A
EML1	276	JPH2	1530			#N/A	#N/A	#N/A	#N/A
KATNB1	276	SIPA1L3	1531			#N/A	#N/A	#N/A	#N/A
EIF3G	276	LARP4	1532			#N/A	#N/A	#N/A	#N/A
SEPW1	276	DLGAP5	1533			#N/A	#N/A	#N/A	#N/A
SDC4	276	FNDC1	1534			#N/A	#N/A	#N/A	#N/A
RHOQ	276	TRPA1	1535			#N/A	#N/A	#N/A	#N/A
FKBP1B	276	FBXO21	1536			#N/A	FBXO21	#N/A	#N/A
RAPGEF5	276	MTCH1	1537			#N/A	MTCH1	#N/A	#N/A
NDRG1	276	OSBPL10	1538			#N/A	#N/A	#N/A	#N/A
SLC31A2	276	DROSHA	1539			#N/A	DROSHA	#N/A	#N/A
CKAP5	277	TRIP11	1540			#N/A	#N/A	#N/A	#N/A
PTPN11	277	HDAC9	1541			#N/A	#N/A	#N/A	#N/A
TMX1	277	PRPS1L1	1541			#N/A	#N/A	#N/A	#N/A
LASP1	277	KRTAP19-3	1542			#N/A	#N/A	#N/A	#N/A
ETFB	277	CD38	1543			#N/A	#N/A	#N/A	#N/A
MAP7D1	277	SPIDR	1544			#N/A	#N/A	#N/A	#N/A
YWHAB	277	GATA2	1545			#N/A	#N/A	#N/A	#N/A
RPS27A	277	PFKM	1545			#N/A	PFKM	#N/A	#N/A
NCKAP1	277	MX1	1546			#N/A	MX1	#N/A	#N/A
FAM134A	277	KRT80	1547			#N/A	#N/A	#N/A	#N/A
UBE2D3	277	DOK5	1548			#N/A	DOK5	#N/A	#N/A
MRPS27	277	CYP26B1	1549			#N/A	#N/A	#N/A	#N/A
ANKMY2	277	DYSF	1549			#N/A	DYSF	#N/A	DYSF
TSPYL5	277	MGAT3	1550			#N/A	#N/A	#N/A	#N/A
APTX	277	UPF1	1551			#N/A	#N/A	#N/A	#N/A
PEX5	278	FAM184B	1552			#N/A	#N/A	#N/A	#N/A
PPM1H	278	GLTSCR1	1553			#N/A	#N/A	#N/A	#N/A
RNF34	278	FAM60A	1554			#N/A	#N/A	#N/A	#N/A
CALM1	278	NMNAT2	1555			#N/A	NMNAT2	#N/A	#N/A
ROGDI	278	SP110	1556			#N/A	#N/A	#N/A	#N/A
TRIM37	278	PTPRS	1557			#N/A	#N/A	#N/A	#N/A
SUZ12	278	STYXL1	1558			#N/A	#N/A	#N/A	#N/A
MAN1A2	278	LCORL	1559			#N/A	#N/A	#N/A	#N/A
DOCK10	278	NLGN1	1560			#N/A	#N/A	#N/A	#N/A
BLVRA	278	CAAP1	1561			#N/A	#N/A	#N/A	#N/A
SEPT7	278	HPGD	1562			#N/A	#N/A	#N/A	#N/A
PIP5K1B	278	TGFBR2	1563			#N/A	#N/A	#N/A	#N/A
ABAT	279	IRS2	1564			#N/A	IRS2	#N/A	#N/A
MT1G	279	MBP	1565			#N/A	MBP	#N/A	#N/A
TERF2IP	279	GRAMD3	1566			#N/A	#N/A	#N/A	#N/A
STX8	279	BCL11B	1567			#N/A	#N/A	#N/A	#N/A
TOB1	279	IPO5	1568			#N/A	IPO5	#N/A	#N/A
RAD23A	279	LPCAT1	1569			#N/A	#N/A	#N/A	#N/A
DHCR24	279	SMIM2	1570			#N/A	#N/A	#N/A	#N/A
JUN	279	KANK4	1571			#N/A	#N/A	#N/A	#N/A
FBXO2	279	CEP85L	1572			#N/A	#N/A	#N/A	#N/A
FKBP1A	279	VAV3	1573			#N/A	#N/A	#N/A	#N/A
STARD7	279	RGS10	1574			#N/A	#N/A	#N/A	#N/A
WDR1	279	HLA-DQA1	1575			#N/A	#N/A	#N/A	#N/A
FBXO9	279	HLA-DRB1	1575			#N/A	HLA-DRB1	#N/A	#N/A
ACO1	279	USP44	1576			#N/A	#N/A	#N/A	#N/A
PPIF	280	PEX2	1577			#N/A	#N/A	#N/A	#N/A
MRPL49	280	PKIA	1577			#N/A	PKIA	#N/A	#N/A
M6PR	280	NTN1	1578			#N/A	#N/A	#N/A	#N/A
CSRNP2	280	ATP6V1E1	1579			#N/A	ATP6V1E1	#N/A	#N/A
OMG	280	CBFA2T3	1580			#N/A	#N/A	#N/A	#N/A
HNRNPL	280	GFRA2	1581			#N/A	#N/A	#N/A	#N/A
HIPK1	280	TSNARE1	1582			#N/A	#N/A	#N/A	#N/A
PTBP2	280	CADPS	1583			#N/A	#N/A	#N/A	#N/A
REEP1	280	RIPK4	1584			#N/A	#N/A	#N/A	#N/A
CERS6	280	RIPK2	1585			#N/A	#N/A	#N/A	#N/A
PEX16	281	TEC	1586			#N/A	#N/A	#N/A	#N/A
SIK3	281	ABL1	1587			#N/A	#N/A	#N/A	#N/A
HERPUD1	281	FAM69C	1588			#N/A	#N/A	#N/A	#N/A
SYF2	281	DNAJB8	1589			#N/A	#N/A	#N/A	#N/A
ENO1	281	ELMO2	1590			#N/A	ELMO2	#N/A	#N/A
B4GALT5	281	TNFSF18	1591			#N/A	#N/A	#N/A	#N/A
SON	281	FAM3B	1592			#N/A	#N/A	#N/A	#N/A
RCAN1	281	ANKRA2	1593			#N/A	#N/A	#N/A	#N/A
NEFH	281	SH3GL3	1594			#N/A	SH3GL3	#N/A	#N/A
KDM3B	281	NUMB	1595			#N/A	#N/A	#N/A	#N/A
MICU1	282	KDM8	1596			#N/A	#N/A	#N/A	#N/A
LMO2	282	COA1	1597			#N/A	#N/A	#N/A	#N/A
PHB2	282	SFXN3	1598			#N/A	#N/A	#N/A	#N/A
CHMP4A	282	NDN	1599			#N/A	NDN	#N/A	#N/A
SAMD4A	282	NPAP1	1599			#N/A	#N/A	#N/A	#N/A
ZNF410	282	APCDD1	1600			#N/A	#N/A	#N/A	#N/A
GGNBP2	282	VAPA	1600			#N/A	VAPA	#N/A	#N/A
RALBP1	282	HTR1B	1601			#N/A	#N/A	#N/A	#N/A
EPS15	282	GRXCR1	1602			#N/A	#N/A	#N/A	#N/A
CYB5R3	282	PSMD13	1603			#N/A	#N/A	#N/A	#N/A
ITGAV	282	PDE10A	1604			#N/A	PDE10A	#N/A	#N/A
MAEA	282	DOCK10	1605			#N/A	DOCK10	#N/A	#N/A
RNF130	282	PRDM1	1606			#N/A	#N/A	#N/A	#N/A
HSDL2	282	LMX1B	1607			#N/A	#N/A	#N/A	#N/A
METTL7A	283	TRNAS2	1608			#N/A	#N/A	#N/A	#N/A
NUAK1	283	FGF20	1609			#N/A	#N/A	#N/A	#N/A
DYNC1H1	283	AMPD2	1610			#N/A	AMPD2	#N/A	#N/A
TBC1D10B	283	WFDC6	1611			#N/A	#N/A	#N/A	#N/A
TMEM208	283	NIPA2	1612			#N/A	NIPA2	#N/A	#N/A
MYL12B	283	NUF2	1613			#N/A	#N/A	#N/A	#N/A
BABAM1	283	IL1B	1614			#N/A	#N/A	#N/A	#N/A
MARK4	283	CCDC12	1615			#N/A	#N/A	#N/A	#N/A
LEPROT	283	OSBP2	1615			#N/A	#N/A	#N/A	#N/A
DKK3	284	COL4A4	1616			#N/A	#N/A	#N/A	#N/A
FTH1	284	MREG	1617			#N/A	#N/A	#N/A	#N/A
SLC38A1	284	C2CD2	1618			#N/A	C2CD2	#N/A	#N/A
VEZF1	284	RFTN1	1619			#N/A	#N/A	#N/A	#N/A
RRAGA	284	OTX2	1620			#N/A	#N/A	#N/A	#N/A
TIAL1	285	JPH3	1621			#N/A	#N/A	#N/A	#N/A
PDHX	285	CDK3	1622			#N/A	#N/A	#N/A	#N/A
CRYL1	285	XRN2	1623			#N/A	#N/A	#N/A	#N/A
YLPM1	285	MSC	1624			#N/A	#N/A	#N/A	#N/A
NFE2L1	285	GALNT18	1625			#N/A	#N/A	#N/A	#N/A
ROCK1	285	LZTS1	1626			#N/A	#N/A	#N/A	#N/A
PNMAL1	285	CLIC5	1627			#N/A	#N/A	#N/A	#N/A
PHGDH	285	BCAR3	1628			#N/A	#N/A	#N/A	#N/A
DDOST	285	LECT2	1629			#N/A	#N/A	#N/A	#N/A
PINK1	285	TGFBI	1629			#N/A	#N/A	#N/A	#N/A
FN1	285	SLC24A2	1630			#N/A	#N/A	#N/A	#N/A
SNX4	285	TMCO5A	1631			#N/A	#N/A	#N/A	#N/A
USP46	285	SLC34A2	1632			#N/A	#N/A	#N/A	#N/A
GPX3	285	ARHGAP28	1633			#N/A	#N/A	#N/A	#N/A
LEPROTL1	285	ALLC	1634			#N/A	#N/A	#N/A	#N/A
VDAC2	286	NDST3	1635			#N/A	#N/A	#N/A	#N/A
SRSF8	286	ITGA11	1636			#N/A	#N/A	#N/A	#N/A
VWA5A	286	SLC2A4	1637			#N/A	#N/A	#N/A	#N/A
CAMKK2	286	HUS1	1638			#N/A	#N/A	#N/A	#N/A
HSPH1	286	RALYL	1639			#N/A	RALYL	#N/A	#N/A
AKTIP	286	ANXA3	1640			#N/A	#N/A	#N/A	#N/A
PEA15	286	KRTAP11-1	1641			#N/A	#N/A	#N/A	#N/A
RAB4A	286	SCG3	1642			#N/A	#N/A	#N/A	#N/A
MAPK1	286	MYO1B	1643			#N/A	#N/A	#N/A	#N/A
SAMM50	286	SGCZ	1644			#N/A	#N/A	#N/A	#N/A
POLR2B	286	TUSC3	1644			#N/A	TUSC3	#N/A	TUSC3
ATXN1	286	CPA3	1645			#N/A	#N/A	#N/A	#N/A
ARPC1A	286	SLC6A11	1646			#N/A	#N/A	#N/A	#N/A
AVPI1	287	EPHA4	1647			#N/A	#N/A	#N/A	#N/A
POLR2G	287	ZNF577	1648			#N/A	#N/A	#N/A	#N/A
UBE4A	287	DPPA5	1649			#N/A	#N/A	#N/A	#N/A
SRPR	287	N4BP2	1650			#N/A	#N/A	#N/A	#N/A
IFFO1	287	BLOC1S4	1651			#N/A	#N/A	#N/A	#N/A
PCDH17	287	KIAA0232	1651			#N/A	KIAA0232	#N/A	#N/A
STK24	287	CCDC147	1652			#N/A	#N/A	#N/A	#N/A
TSPAN3	287	SORCS3	1652			#N/A	#N/A	#N/A	#N/A
MT1X	287	DMXL1	1653			#N/A	DMXL1	#N/A	DMXL1
SNF8	287	CNTNAP5	1654			#N/A	#N/A	#N/A	#N/A
PRDX2	287	ETS1	1655			#N/A	#N/A	#N/A	#N/A
CSNK1G2	287	FLI1	1655			#N/A	#N/A	#N/A	#N/A
RPL13A	287	PTPRR	1656			#N/A	#N/A	#N/A	#N/A
FAM69A	287	TRAF3	1657			#N/A	#N/A	#N/A	#N/A
AKR7A2	287	TNFSF11	1658			#N/A	#N/A	#N/A	#N/A
GOLGB1	287	SLC12A8	1659			#N/A	#N/A	#N/A	#N/A
MSMO1	287	PTPN7	1660			#N/A	#N/A	#N/A	#N/A
VOPP1	287	KLHL29	1661			#N/A	#N/A	#N/A	#N/A
GABBR2	287	ANP32A	1662			#N/A	ANP32A	#N/A	#N/A
CDR2	288	PLSCR5	1663			#N/A	#N/A	#N/A	#N/A
PRMT2	288	PCDH18	1664			#N/A	#N/A	#N/A	#N/A
KIF5C	288	EXPH5	1665			#N/A	#N/A	#N/A	#N/A
SETD2	288	TSPAN11	1666			#N/A	#N/A	#N/A	#N/A
CPE	288	CASS4	1667			#N/A	#N/A	#N/A	#N/A
RPS6KA2	288	UXS1	1667			#N/A	#N/A	#N/A	#N/A
SEC16A	288	UNC13A	1668			#N/A	#N/A	#N/A	#N/A
TCF4	289	TMEM161A	1669			#N/A	#N/A	#N/A	#N/A
UFSP2	289	WFDC2	1670			#N/A	#N/A	#N/A	#N/A
TMEM14A	289	SLC25A13	1671			#N/A	#N/A	#N/A	#N/A
HLA-C	289	IER5	1672			#N/A	#N/A	#N/A	#N/A
HLA-A	289	OSR1	1673			#N/A	#N/A	#N/A	#N/A
SUMO4	289	INPP4A	1674			#N/A	#N/A	#N/A	#N/A
URGCP	289	STAB2	1675			#N/A	#N/A	#N/A	#N/A
LPL	289	BST1	1676			#N/A	#N/A	#N/A	#N/A
PTGDS	289	SENP5	1677			#N/A	#N/A	#N/A	#N/A
NEBL	290	IL17RD	1678			#N/A	#N/A	#N/A	#N/A
SPOCK2	290	MALT1	1679			#N/A	#N/A	#N/A	#N/A
FGF9	290	HELQ	1680			#N/A	#N/A	#N/A	#N/A
NGRN	290	THSD4	1681			#N/A	#N/A	#N/A	#N/A
RGS4	290	OLIG2	1682			#N/A	OLIG2	#N/A	#N/A
ARL4C	290	ACOX1	1683			#N/A	#N/A	#N/A	#N/A
LARS	290	PXDN	1684			#N/A	#N/A	#N/A	#N/A
CCDC92	291	TPO	1684			#N/A	#N/A	#N/A	#N/A
PRPSAP1	291	LEMD1	1685			#N/A	#N/A	#N/A	#N/A
CSE1L	291	REV1	1686			#N/A	#N/A	#N/A	#N/A
LAPTM4A	291	WNT5A	1687			#N/A	#N/A	#N/A	#N/A
ERBB4	291	WSCD1	1688			#N/A	#N/A	#N/A	#N/A
SEPT2	291	PLEKHA2	1689			#N/A	#N/A	#N/A	#N/A
DUSP26	291	ADTRP	1690			#N/A	#N/A	#N/A	#N/A
GLUD1	292	NDUFAF4	1691			#N/A	#N/A	#N/A	#N/A
SCD	292	NUDT9	1692			#N/A	#N/A	#N/A	#N/A
INPP5F	292	BMP2	1693			#N/A	#N/A	#N/A	#N/A
PHLDB1	292	KCNQ4	1694			#N/A	#N/A	#N/A	#N/A
IER2	292	MCCC1	1695			#N/A	#N/A	#N/A	#N/A
TXNIP	292	TMEM213	1696			#N/A	#N/A	#N/A	#N/A
SYNGR1	292	SHC2	1697			#N/A	#N/A	#N/A	#N/A
STK39	292	CCDC77	1698			#N/A	#N/A	#N/A	#N/A
GLT8D1	292	WIPF1	1699			#N/A	WIPF1	#N/A	WIPF1
GPM6A	292	CTSO	1700			#N/A	#N/A	#N/A	#N/A
DNPH1	292	CAT	1701			#N/A	CAT	#N/A	#N/A
GOT1	293	SULT1C4	1702			#N/A	#N/A	#N/A	#N/A
DENND5A	293	GNAL	1703			#N/A	GNAL	#N/A	#N/A
FBXO21	293	CHL1	1704			#N/A	CHL1	#N/A	#N/A
UBL3	293	PTER	1705			#N/A	#N/A	#N/A	#N/A
THTPA	293	PPAPDC1A	1706			#N/A	#N/A	#N/A	#N/A
XPO6	293	FAM71F1	1707			#N/A	#N/A	#N/A	#N/A
DUSP3	293	PNLIPRP2	1708			#N/A	#N/A	#N/A	#N/A
EIF1	293	PLEKHG5	1709			#N/A	#N/A	#N/A	#N/A
PEPD	293	KLHL1	1710			#N/A	#N/A	#N/A	#N/A
PEF1	293	ATOH8	1711			#N/A	#N/A	#N/A	#N/A
CAMK2N1	293	ST3GAL5	1711			#N/A	ST3GAL5	#N/A	ST3GAL5
CAMSAP2	293	FAM81B	1712			#N/A	#N/A	#N/A	#N/A
PPP1R12B	293	ZNF131	1713			#N/A	#N/A	#N/A	#N/A
PKIG	293	GNAZ	1714			#N/A	GNAZ	#N/A	#N/A
OTUD4	293	SATB2	1715			#N/A	#N/A	#N/A	#N/A
FBXW11	293	RBMS1	1716			#N/A	RBMS1	#N/A	#N/A
ETV1	293	SHISA6	1717			#N/A	#N/A	#N/A	#N/A
PFKP	294	WWOX	1718			#N/A	WWOX	#N/A	#N/A
HSPA12A	294	SMOC2	1719			#N/A	#N/A	#N/A	#N/A
DNAJC24	294	BCAS4	1720			#N/A	#N/A	#N/A	#N/A
ATP9A	294	PDE11A	1721			#N/A	#N/A	#N/A	#N/A
BIN1	294	SAMD5	1722			#N/A	#N/A	#N/A	#N/A
MYRF	295	FOXN3	1723			#N/A	#N/A	#N/A	#N/A
TSPAN31	295	MICALL1	1724			#N/A	#N/A	#N/A	#N/A
DENR	295	MAML2	1725			#N/A	#N/A	#N/A	#N/A
SPG20	295	PI16	1726			#N/A	#N/A	#N/A	#N/A
NDEL1	295	LINGO2	1727			#N/A	#N/A	#N/A	#N/A
VPS45	295	VWF	1728			#N/A	#N/A	#N/A	#N/A
SYT11	295	MYOM1	1729			#N/A	#N/A	#N/A	#N/A
ADSS	295	CERS6	1730			#N/A	CERS6	#N/A	#N/A
BTBD3	295	KIF1B	1731			#N/A	KIF1B	#N/A	#N/A
GNAZ	295	FRA10AC1	1732			#N/A	#N/A	#N/A	#N/A
TBC1D22A	295	LGI1	1732			#N/A	LGI1	#N/A	#N/A
NCOA1	295	ADAM12	1733			#N/A	#N/A	#N/A	#N/A
SDHA	295	EGR2	1734			#N/A	#N/A	#N/A	#N/A
HERC1	296	NRBF2	1734			#N/A	#N/A	#N/A	#N/A
FTL	296	RPL26L1	1735			#N/A	RPL26L1	#N/A	RPL26L1
CHCHD2	296	PRKCQ	1736			#N/A	#N/A	#N/A	#N/A
PBX3	296	TMTC1	1737			#N/A	#N/A	#N/A	#N/A
DDX50	297	ERBB4	1738			#N/A	ERBB4	#N/A	ERBB4
CARS	297	PELI2	1739			#N/A	#N/A	#N/A	#N/A
LETMD1	297	TMEM260	1739			#N/A	#N/A	#N/A	#N/A
MICU2	297	GLT1D1	1740			#N/A	#N/A	#N/A	#N/A
ATP6V1D	297	RNF144A	1741			#N/A	#N/A	#N/A	#N/A
NAE1	297	CLEC4M	1742			#N/A	#N/A	#N/A	#N/A
MAL	297	ANP32C	1743			#N/A	#N/A	#N/A	#N/A
DZIP3	297	ADRA1D	1744			#N/A	#N/A	#N/A	#N/A
RNF7	297	PDGFC	1745			#N/A	#N/A	#N/A	#N/A
EGR1	297	TRIB1	1746			#N/A	#N/A	#N/A	#N/A
RHEB	297	TYRP1	1747			#N/A	#N/A	#N/A	#N/A
ST18	297	SULF2	1748			#N/A	#N/A	#N/A	#N/A
NDUFA8	297	TRAM1L1	1749			#N/A	#N/A	#N/A	#N/A
TSC22D1	298	MYO9B	1750			#N/A	#N/A	#N/A	#N/A
TM9SF2	298	CD86	1751			#N/A	#N/A	#N/A	#N/A
NDUFAF1	298	ZMIZ1	1752			#N/A	ZMIZ1	#N/A	#N/A
NOSIP	298	WAC	1753			#N/A	WAC	#N/A	#N/A
SAE1	298	DIAPH3	1754			#N/A	#N/A	#N/A	#N/A
PMVK	298	LSM6	1755			#N/A	#N/A	#N/A	#N/A
ITPKB	298	B3GNT3	1756			#N/A	#N/A	#N/A	#N/A
HSPA13	298	SCUBE1	1757			#N/A	#N/A	#N/A	#N/A
MIF	298	STMN2	1758			#N/A	STMN2	#N/A	#N/A
CCT4	298	CYP7B1	1759			#N/A	#N/A	#N/A	#N/A
KIAA0232	298	DMRTA1	1760			#N/A	#N/A	#N/A	#N/A
TMX2	299	NUP54	1761			#N/A	#N/A	#N/A	#N/A
CD9	299	XKR6	1762			#N/A	#N/A	#N/A	#N/A
ERP29	299	SMYD3	1763			#N/A	SMYD3	#N/A	#N/A
SV2B	299	BRIP1	1764			#N/A	#N/A	#N/A	#N/A
CERS2	299	ANTXR1	1765			#N/A	#N/A	#N/A	#N/A
CYB5R1	299	RIC8B	1766			#N/A	RIC8B	#N/A	#N/A
PSME4	299	LOXHD1	1767			#N/A	#N/A	#N/A	#N/A
RALB	299	CASZ1	1768			#N/A	#N/A	#N/A	#N/A
ACSL3	299	OLFM3	1769			#N/A	#N/A	#N/A	#N/A
PARL	299	MCTP2	1770			#N/A	#N/A	#N/A	#N/A
RNF5	299	GRIK1	1771			#N/A	#N/A	#N/A	#N/A
PPP3CB	300	AJAP1	1772			#N/A	#N/A	#N/A	#N/A
WBP1L	300	SMG1	1773			#N/A	#N/A	#N/A	#N/A
COX8A	300	TP53AIP1	1773			#N/A	#N/A	#N/A	#N/A
PLEKHB1	300	EVC2	1774			#N/A	#N/A	#N/A	#N/A
PIP4K2C	300	FAM171B	1775			#N/A	#N/A	#N/A	#N/A
CCPG1	300	LYZL4	1776			#N/A	#N/A	#N/A	#N/A
LAMTOR5	300	VIPR1	1776			#N/A	#N/A	#N/A	#N/A
ZMYM4	300	AGMO	1777			#N/A	#N/A	#N/A	#N/A
SCAMP3	300	FIGN	1778			#N/A	#N/A	#N/A	#N/A
MT1HL1	300	KCNH7	1778			#N/A	#N/A	#N/A	#N/A
CBX7	300	RP9	1779			#N/A	#N/A	#N/A	#N/A
ASNSD1	300	NBEA	1780			#N/A	NBEA	#N/A	#N/A
SERP1	300	FOXM1	1781			#N/A	#N/A	#N/A	#N/A
PPP2R2B	300	HN1L	1782			#N/A	HN1L	#N/A	#N/A
STXBP1	300	ANK2	1783			#N/A	ANK2	#N/A	#N/A
MGEA5	301	CALN1	1784			#N/A	#N/A	#N/A	#N/A
RAP1GAP2	301	DHCR24	1785			#N/A	DHCR24	#N/A	DHCR24
DYNLRB1	301	TMEM61	1785			#N/A	#N/A	#N/A	#N/A
SERPINI1	301	ZNF726	1786			#N/A	#N/A	#N/A	#N/A
SHOC2	302	LGR5	1787			#N/A	#N/A	#N/A	#N/A
ECHS1	302	TSPAN8	1787			#N/A	#N/A	#N/A	#N/A
NDUFA9	302	GRIN3B	1788			#N/A	#N/A	#N/A	#N/A
RNPS1	302	ADAMTS1	1789			#N/A	#N/A	#N/A	#N/A
IST1	302	ADAMTS5	1789			#N/A	#N/A	#N/A	#N/A
DNM3	302	TMEM200A	1790			#N/A	#N/A	#N/A	#N/A
BCL11A	302	TECTB	1791			#N/A	#N/A	#N/A	#N/A
SH3YL1	302	NAV1	1792			#N/A	#N/A	#N/A	#N/A
SLC25A12	302	FAM135B	1793			#N/A	#N/A	#N/A	#N/A
CLTB	302	DTHD1	1794			#N/A	#N/A	#N/A	#N/A
BZW2	302	GPR98	1795			#N/A	#N/A	#N/A	#N/A
MTUS1	302	CHIT1	1796			#N/A	#N/A	#N/A	#N/A
ARID5B	303	DAOA	1797			#N/A	#N/A	#N/A	#N/A
OSBP	303	GABRR1	1798			#N/A	#N/A	#N/A	#N/A
TCF25	303	SLC13A5	1799			#N/A	#N/A	#N/A	#N/A
ALDOC	303	SORCS1	1800			#N/A	#N/A	#N/A	#N/A
AMZ2	303	NAA38	1801			#N/A	#N/A	#N/A	#N/A
TMEM147	303	RAB27B	1802			#N/A	#N/A	#N/A	#N/A
CHD1L	303	CDKN3	1803			#N/A	#N/A	#N/A	#N/A
RAB3GAP1	303	MAP3K14	1804			#N/A	#N/A	#N/A	#N/A
ENTPD3	303	FABP7	1805			#N/A	FABP7	#N/A	#N/A
CHL1	303	PKIB	1805			#N/A	#N/A	#N/A	#N/A
GUCY1A3	303	TMX3	1806			#N/A	#N/A	#N/A	#N/A
VPS52	303	MAN2A1	1807			#N/A	MAN2A1	#N/A	MAN2A1
PTPRO	304	TJAP1	1808			#N/A	TJAP1	#N/A	#N/A
PPP1R1A	304	GBE1	1809			#N/A	GBE1	#N/A	#N/A
RPS19	304	IRF8	1810			#N/A	#N/A	#N/A	#N/A
FBXL15	305	MSGN1	1811			#N/A	#N/A	#N/A	#N/A
ATP2A2	305	UGT8	1812			#N/A	UGT8	#N/A	#N/A
GAS6	305	PRDM10	1813			#N/A	#N/A	#N/A	#N/A
MIEF1	305	SGK2	1814			#N/A	#N/A	#N/A	#N/A
PIK3R1	305	ABAT	1815			#N/A	ABAT	#N/A	#N/A
SGK1	305	CABP4	1816			#N/A	#N/A	#N/A	#N/A
ACTB	305	BARX2	1817			#N/A	#N/A	#N/A	#N/A
MRPS33	305	NLRC5	1818			#N/A	#N/A	#N/A	#N/A
FDFT1	305	MYL3	1819			#N/A	#N/A	#N/A	#N/A
FAM188A	306	PAX3	1820			#N/A	#N/A	#N/A	#N/A
CHPT1	306	KDM4C	1821			#N/A	#N/A	#N/A	#N/A
CS	306	PCDH20	1822			#N/A	#N/A	#N/A	#N/A
TRAP1	306	ID2	1823			#N/A	ID2	#N/A	#N/A
KRT10	306	COL25A1	1824			#N/A	#N/A	#N/A	#N/A
UBA2	306	EXT2	1825			#N/A	#N/A	#N/A	#N/A
CHTOP	306	EDN2	1826			#N/A	#N/A	#N/A	#N/A
TMEM165	306	FOXO6	1826			#N/A	#N/A	#N/A	#N/A
TAF9	306	PPIL4	1827			#N/A	#N/A	#N/A	#N/A
ZNF189	306	CELSR1	1828			#N/A	#N/A	#N/A	#N/A
GSN	306	SMARCA2	1829			#N/A	SMARCA2	#N/A	#N/A
MT2A	307	ZNF840	1830			#N/A	#N/A	#N/A	#N/A
PRKCA	307	C1QL3	1831			#N/A	#N/A	#N/A	#N/A
CLIP3	307	FOXQ1	1832			#N/A	#N/A	#N/A	#N/A
RTCB	307	SPACA3	1833			#N/A	#N/A	#N/A	#N/A
WDR82	307	TMEM98	1833			#N/A	#N/A	#N/A	#N/A
GLO1	307	OSMR	1834			#N/A	#N/A	#N/A	#N/A
MRPL15	307	NUAK1	1835			#N/A	NUAK1	#N/A	#N/A
MED27	307	TBC1D21	1836			#N/A	#N/A	#N/A	#N/A
RNF41	308	KSR1	1837			#N/A	#N/A	#N/A	#N/A
GNPTAB	308	TIAM1	1838			#N/A	TIAM1	#N/A	#N/A
DUT	308	DCHS2	1839			#N/A	#N/A	#N/A	#N/A
KDSR	308	SFRP2	1839			#N/A	#N/A	#N/A	#N/A
BCL2L13	308	AOAH	1840			#N/A	#N/A	#N/A	#N/A
SULT4A1	308	RHCG	1841			#N/A	#N/A	#N/A	#N/A
FEZ2	308	EBF1	1842			#N/A	#N/A	#N/A	#N/A
SPARC	308	IGSF11	1843			#N/A	#N/A	#N/A	#N/A
SOBP	308	TOMM20	1844			#N/A	TOMM20	#N/A	#N/A
AMPD3	309	VSTM5	1845			#N/A	#N/A	#N/A	#N/A
EIF4B	309	ANO1	1846			#N/A	#N/A	#N/A	#N/A
ZNF423	309	CASP4	1847			#N/A	#N/A	#N/A	#N/A
MYH10	309	NR5A2	1848			#N/A	#N/A	#N/A	#N/A
UQCRFS1	309	BCAS1	1849			#N/A	BCAS1	#N/A	#N/A
EFCAB14	309	TSPAN18	1850			#N/A	#N/A	#N/A	#N/A
ARID1A	309	ECSCR	1851			#N/A	#N/A	#N/A	#N/A
RGL1	309	ZNF350	1852			#N/A	#N/A	#N/A	#N/A
NFASC	309	TAC1	1853			#N/A	TAC1	#N/A	#N/A
PLCL2	309	MGST3	1854			#N/A	MGST3	#N/A	#N/A
RAB6B	309	EFCAB6	1855			#N/A	#N/A	#N/A	#N/A
ANKRD17	309	MAP1LC3B2	1856			#N/A	#N/A	#N/A	#N/A
SERPINB6	309	SLC46A2	1857			#N/A	#N/A	#N/A	#N/A
ENDOD1	310	SNTG2	1857			#N/A	#N/A	#N/A	#N/A
UFM1	310	CACNA2D4	1858			#N/A	#N/A	#N/A	#N/A
TM2D3	310	MBL2	1859			#N/A	#N/A	#N/A	#N/A
PSMD7	310	MCUR1	1860			#N/A	#N/A	#N/A	#N/A
AK4	310	RNF182	1860			#N/A	#N/A	#N/A	#N/A
EIF4ENIF1	310	LAMA1	1861			#N/A	#N/A	#N/A	#N/A
TUBA4A	310	CNTN6	1862			#N/A	#N/A	#N/A	#N/A
PSMD1	310	KLK5	1863			#N/A	#N/A	#N/A	#N/A
TMEM45A	310	CLMP	1864			#N/A	#N/A	#N/A	#N/A
NTRK2	310	TREM1	1865			#N/A	#N/A	#N/A	#N/A
FAM102A	310	OLFM4	1866			#N/A	#N/A	#N/A	#N/A
EDF1	310	PCDH8	1866			#N/A	PCDH8	#N/A	#N/A
CHORDC1	311	BMPER	1867			#N/A	#N/A	#N/A	#N/A
SNW1	311	NUP205	1868			#N/A	#N/A	#N/A	#N/A
RDH11	311	BLID	1869			#N/A	#N/A	#N/A	#N/A
PABPC4	311	SORL1	1869			#N/A	SORL1	#N/A	#N/A
PAX8	311	ACTL8	1870			#N/A	#N/A	#N/A	#N/A
LRPAP1	311	IGSF21	1870			#N/A	#N/A	#N/A	#N/A
NR3C1	311	CASP1	1871			#N/A	#N/A	#N/A	#N/A
FAM3C	311	SLC35F4	1872			#N/A	#N/A	#N/A	#N/A
DOCK4	311	NQO2	1873			#N/A	#N/A	#N/A	#N/A
VLDLR	311	KCNB2	1874			#N/A	#N/A	#N/A	#N/A
INA	312	GALNT12	1875			#N/A	#N/A	#N/A	#N/A
POLR2L	312	HIF1A	1876			#N/A	HIF1A	#N/A	#N/A
GAB2	312	MYO5B	1876			#N/A	#N/A	#N/A	#N/A
KCNMB4	312	OFCC1	1877			#N/A	#N/A	#N/A	#N/A
ZC3H13	312	OAF	1878			#N/A	#N/A	#N/A	#N/A
NEDD8	312	PELI1	1879			#N/A	#N/A	#N/A	#N/A
FUT8	312	SHANK2	1880			#N/A	#N/A	#N/A	#N/A
ARNT2	312	PTPLA	1881			#N/A	#N/A	#N/A	#N/A
ATP6V0D1	312	RRP15	1882			#N/A	#N/A	#N/A	#N/A
GLOD4	312	SPATA17	1882			#N/A	#N/A	#N/A	#N/A
STXBP3	312	PCDHGA2	1883			#N/A	#N/A	#N/A	#N/A
SEC13	312	SGCG	1884			#N/A	#N/A	#N/A	#N/A
HMGCR	312	IKZF1	1885			#N/A	#N/A	#N/A	#N/A
PTPRK	312	MMD2	1886			#N/A	#N/A	#N/A	#N/A
TMEM66	312	GIPC2	1887			#N/A	#N/A	#N/A	#N/A
BAALC	312	TSC22D4	1888			#N/A	#N/A	#N/A	#N/A
UBAP1	312	PARVA	1889			#N/A	#N/A	#N/A	#N/A
BRD3	312	SS18	1890			#N/A	#N/A	#N/A	#N/A
XPNPEP1	313	OTUD7A	1891			#N/A	#N/A	#N/A	#N/A
TUFM	313	CACNA1I	1892			#N/A	#N/A	#N/A	#N/A
VPS4B	313	SCFD2	1893			#N/A	#N/A	#N/A	#N/A
PUM1	313	DCDC2	1894			#N/A	#N/A	#N/A	#N/A
RTFDC1	313	EYA1	1895			#N/A	#N/A	#N/A	#N/A
PCBP4	313	CETN3	1896			#N/A	#N/A	#N/A	#N/A
MYO6	313	ICOS	1897			#N/A	#N/A	#N/A	#N/A
MICAL2	314	UBE2E1	1898			#N/A	UBE2E1	#N/A	#N/A
REXO2	314	SEC14L2	1899			#N/A	#N/A	#N/A	#N/A
APOLD1	314	IMPG1	1900			#N/A	#N/A	#N/A	#N/A
PAPOLA	314	ADAMTS2	1901			#N/A	#N/A	#N/A	#N/A
GLRX5	314	TRAF3IP3	1902			#N/A	#N/A	#N/A	#N/A
CX3CL1	314	CDHR3	1903			#N/A	#N/A	#N/A	#N/A
ATP6V0A1	314	NLRP12	1904			#N/A	#N/A	#N/A	#N/A
P4HB	314	WIPI2	1905			#N/A	WIPI2	#N/A	#N/A
IPO13	314	ESRRG	1906			#N/A	ESRRG	#N/A	#N/A
SFN	314	RELL1	1907			#N/A	#N/A	#N/A	#N/A
[truncated: 978 more rows]
